# Supplementary material for: Characteristics and Functions of MYB (v-Myb avivan myoblastsis virus oncogene homolog)-Related Genes in Arabidopsis thaliana
Source: Genes (Basel). 2023 Oct 31;14(11):2026. doi: 10.3390/genes14112026 (PMC10671209; doi:10.3390/genes14112026)
Supplement: Supplementary file 1 [file genes-14-02026-s001.zip]

Archive with 7 entries (7 files):
- Figure S1.jpg
- Figure S2 -.jpg
- File S1.pdf
- Supplementary legends.pdf
- Table S1-.pdf
- Table S2-.pdf
- Table S3.xlsx
