# Supplementary material for: Characteristics and Functions of MYB (v-Myb avivan myoblastsis virus oncogene homolog)-Related Genes in Arabidopsis thaliana
Source: Genes (Basel). 2023 Oct 31;14(11):2026. doi: 10.3390/genes14112026 (PMC10671209; doi:10.3390/genes14112026)
Supplement: Supplementary file 1 [file genes-14-02026-s001.zip › Table S3.xlsx]

## Sheet: Sheet1
Gene ID	Site Name	Sequence	position	Matrix Score	Strand（"+"means forward strand,"-"means reverse strand）	Organism	Function
transcript:AT1G01060.1	AE-box	AGAAACTT	1582	8	+	Arabidopsis thaliana	part of a module for light response
transcript:AT1G01060.1	MBS	CAACTG	100	6	+	Arabidopsis thaliana	MYB binding site involved in drought-inducibility
transcript:AT1G01060.1	MBS	CAACTG	575	6	-	Arabidopsis thaliana	MYB binding site involved in drought-inducibility
transcript:AT1G01060.1	P-box	CCTTTTG	455	7	+	Oryza sativa	gibberellin-responsive element
transcript:AT1G01060.1	CAT-box	GCCACT	463	6	-	Arabidopsis thaliana	cis-acting regulatory element related to meristem expression
transcript:AT1G01060.1	CAT-box	GCCACT	1113	6	+	Arabidopsis thaliana	cis-acting regulatory element related to meristem expression
transcript:AT1G01060.1	G-box	TACGTG	1002	6	-	Arabidopsis thaliana	cis-acting regulatory element involved in light responsiveness
transcript:AT1G01060.1	G-box	TACGTG	1040	6	+	Arabidopsis thaliana	cis-acting regulatory element involved in light responsiveness
transcript:AT1G01060.1	G-box	CACGTG	1129	6	-	Arabidopsis thaliana	cis-acting regulatory element involved in light responsiveness
transcript:AT1G01060.1	GT1-motif	GGTTAA	412	6	+	Arabidopsis thaliana	light responsive element
transcript:AT1G01060.1	GT1-motif	GGTTAA	414	6	-	Arabidopsis thaliana	light responsive element
transcript:AT1G01060.1	GT1-motif	GGTTAA	650	6	+	Arabidopsis thaliana	light responsive element
transcript:AT1G01060.1	GATA-motif	AAGGATAAGG	153	9	+	Solanum tuberosum	part of a light responsive element
transcript:AT1G01060.1	GATA-motif	AAGATAAGATT	1819	10	-	Arabidopsis thaliana	part of a light responsive element
transcript:AT1G01060.1	TGA-element	AACGAC	159	6	+	Brassica oleracea	auxin-responsive element
transcript:AT1G01060.1	CGTCA-motif	CGTCA	486	5	+	Hordeum vulgare	cis-acting regulatory element involved in the MeJA-responsiveness
transcript:AT1G01060.1	G-box	CACGTG	1129	6	-	Pisum sativum	cis-acting regulatory element involved in light responsiveness
transcript:AT1G01060.1	LTR	CCGAAA	340	6	-	Hordeum vulgare	cis-acting element involved in low-temperature responsiveness
transcript:AT1G01060.1	TGACG-motif	TGACG	486	5	-	Hordeum vulgare	cis-acting regulatory element involved in the MeJA-responsiveness
transcript:AT1G01060.1	ABRE	ACGTG	1002	5	-	Arabidopsis thaliana	cis-acting element involved in the abscisic acid responsiveness
transcript:AT1G01060.1	ABRE	ACGTG	1041	5	+	Arabidopsis thaliana	cis-acting element involved in the abscisic acid responsiveness
transcript:AT1G01060.1	ABRE	GACACGTGGC	1127	9	-	Triticum aestivum	cis-acting element involved in the abscisic acid responsiveness
transcript:AT1G01060.1	ABRE	CACGTG	1129	6	-	Arabidopsis thaliana	cis-acting element involved in the abscisic acid responsiveness
transcript:AT1G01060.1	ABRE	ACGTG	1130	5	+	Arabidopsis thaliana	cis-acting element involved in the abscisic acid responsiveness
transcript:AT1G01380.1	TGACG-motif	TGACG	603	5	+	Hordeum vulgare	cis-acting regulatory element involved in the MeJA-responsiveness
transcript:AT1G01380.1	TGACG-motif	TGACG	1094	5	-	Hordeum vulgare	cis-acting regulatory element involved in the MeJA-responsiveness
transcript:AT1G01380.1	TGACG-motif	TGACG	1629	5	+	Hordeum vulgare	cis-acting regulatory element involved in the MeJA-responsiveness
transcript:AT1G01380.1	GA-motif	ATAGATAA	67	8	-	Arabidopsis thaliana	part of a light responsive element
transcript:AT1G01380.1	GA-motif	ATAGATAA	1217	8	+	Arabidopsis thaliana	part of a light responsive element
transcript:AT1G01380.1	ABRE	GACACGTGGC	1141	9	-	Triticum aestivum	cis-acting element involved in the abscisic acid responsiveness
transcript:AT1G01380.1	ABRE	CACGTG	1143	6	-	Arabidopsis thaliana	cis-acting element involved in the abscisic acid responsiveness
transcript:AT1G01380.1	ABRE	ACGTG	1144	5	+	Arabidopsis thaliana	cis-acting element involved in the abscisic acid responsiveness
transcript:AT1G01380.1	ABRE	GCAACGTGTC	1650	9	+	Hordeum vulgare	cis-acting element involved in the abscisic acid responsiveness
transcript:AT1G01380.1	CAG-motif	GAAAGGCAGAC	134	10	+	Arabidopsis thaliana	part of a light response element
transcript:AT1G01380.1	LTR	CCGAAA	917	6	+	Hordeum vulgare	cis-acting element involved in low-temperature responsiveness
transcript:AT1G01380.1	LTR	CCGAAA	1028	6	+	Hordeum vulgare	cis-acting element involved in low-temperature responsiveness
transcript:AT1G01380.1	G-box	CACGTG	1143	6	-	Pisum sativum	cis-acting regulatory element involved in light responsiveness
transcript:AT1G01380.1	TGA-element	AACGAC	1845	6	-	Brassica oleracea	auxin-responsive element
transcript:AT1G01380.1	CGTCA-motif	CGTCA	603	5	-	Hordeum vulgare	cis-acting regulatory element involved in the MeJA-responsiveness
transcript:AT1G01380.1	CGTCA-motif	CGTCA	1094	5	+	Hordeum vulgare	cis-acting regulatory element involved in the MeJA-responsiveness
transcript:AT1G01380.1	CGTCA-motif	CGTCA	1629	5	-	Hordeum vulgare	cis-acting regulatory element involved in the MeJA-responsiveness
transcript:AT1G01380.1	GARE-motif	TCTGTTG	996	7	-	Brassica oleracea	gibberellin-responsive element
transcript:AT1G01380.1	G-box	GCCACGTGGA	1141	9	-	Arabidopsis thaliana	cis-acting regulatory element involved in light responsiveness
transcript:AT1G01380.1	G-box	CACGTG	1143	6	-	Arabidopsis thaliana	cis-acting regulatory element involved in light responsiveness
transcript:AT1G01380.1	MBS	CAACTG	1156	6	-	Arabidopsis thaliana	MYB binding site involved in drought-inducibility
transcript:AT1G01380.1	MBS	CAACTG	1162	6	+	Arabidopsis thaliana	MYB binding site involved in drought-inducibility
transcript:AT1G01380.1	TCT-motif	TCTTAC	179	6	+	Arabidopsis thaliana	part of a light responsive element
transcript:AT1G01380.1	TCT-motif	TCTTAC	537	6	-	Arabidopsis thaliana	part of a light responsive element
transcript:AT1G01520.1	TC-rich repeats	GTTTTCTTAC	325	9	-	Nicotiana tabacum	cis-acting element involved in defense and stress responsiveness
transcript:AT1G01520.1	TC-rich repeats	GTTTTCTTAC	493	9	-	Nicotiana tabacum	cis-acting element involved in defense and stress responsiveness
transcript:AT1G01520.1	G-box	CACGTT	273	6	+	Pisum sativum	cis-acting regulatory element involved in light responsiveness
transcript:AT1G01520.1	G-box	CACGTT	636	6	+	Pisum sativum	cis-acting regulatory element involved in light responsiveness
transcript:AT1G01520.1	G-box	CACGTT	1243	6	+	Pisum sativum	cis-acting regulatory element involved in light responsiveness
transcript:AT1G01520.1	G-box	TCCACATGGCA	1745	10	+	Triticum aestivum	cis-acting regulatory element involved in light responsiveness
transcript:AT1G01520.1	G-box	CACGTG	1747	6	-	Pisum sativum	cis-acting regulatory element involved in light responsiveness
transcript:AT1G01520.1	G-box	TCCACATGGCA	1808	10	+	Triticum aestivum	cis-acting regulatory element involved in light responsiveness
transcript:AT1G01520.1	G-box	CACGTG	1865	6	-	Pisum sativum	cis-acting regulatory element involved in light responsiveness
transcript:AT1G01520.1	TGACG-motif	TGACG	1026	5	+	Hordeum vulgare	cis-acting regulatory element involved in the MeJA-responsiveness
transcript:AT1G01520.1	ABRE	ACGTG	273	5	-	Arabidopsis thaliana	cis-acting element involved in the abscisic acid responsiveness
transcript:AT1G01520.1	ABRE	ACGTG	636	5	-	Arabidopsis thaliana	cis-acting element involved in the abscisic acid responsiveness
transcript:AT1G01520.1	ABRE	ACGTG	1028	5	+	Arabidopsis thaliana	cis-acting element involved in the abscisic acid responsiveness
transcript:AT1G01520.1	ABRE	ACGTG	1243	5	-	Arabidopsis thaliana	cis-acting element involved in the abscisic acid responsiveness
transcript:AT1G01520.1	ABRE	CACGTG	1747	6	-	Arabidopsis thaliana	cis-acting element involved in the abscisic acid responsiveness
transcript:AT1G01520.1	ABRE	ACGTG	1748	5	+	Arabidopsis thaliana	cis-acting element involved in the abscisic acid responsiveness
transcript:AT1G01520.1	ABRE	ACGTG	1783	5	+	Arabidopsis thaliana	cis-acting element involved in the abscisic acid responsiveness
transcript:AT1G01520.1	ABRE	CACGTG	1865	6	-	Arabidopsis thaliana	cis-acting element involved in the abscisic acid responsiveness
transcript:AT1G01520.1	ABRE	ACGTG	1866	5	+	Arabidopsis thaliana	cis-acting element involved in the abscisic acid responsiveness
transcript:AT1G01520.1	LTR	CCGAAA	1127	6	+	Hordeum vulgare	cis-acting element involved in low-temperature responsiveness
transcript:AT1G01520.1	G-box	CACGTC	1027	6	-	Zea mays	cis-acting regulatory element involved in light responsiveness
transcript:AT1G01520.1	G-box	CACGAC	1381	6	-	Zea mays	cis-acting regulatory element involved in light responsiveness
transcript:AT1G01520.1	G-box	CACGAC	1512	6	-	Zea mays	cis-acting regulatory element involved in light responsiveness
transcript:AT1G01520.1	G-box	CTTCCACGTGGCA	1743	12	+	Arabidopsis thaliana	cis-acting regulatory element involved in light responsiveness
transcript:AT1G01520.1	G-box	GCCACGTGGA	1745	10	-	Arabidopsis thaliana	cis-acting regulatory element involved in light responsiveness
transcript:AT1G01520.1	G-box	CACGTG	1747	6	-	Arabidopsis thaliana	cis-acting regulatory element involved in light responsiveness
transcript:AT1G01520.1	G-box	TACGTG	1782	6	+	Arabidopsis thaliana	cis-acting regulatory element involved in light responsiveness
transcript:AT1G01520.1	G-box	GCCACGTGGA	1808	9	-	Arabidopsis thaliana	cis-acting regulatory element involved in light responsiveness
transcript:AT1G01520.1	G-box	ACACGTGT	1864	8	-	Brassica napus	cis-acting regulatory element involved in light responsiveness
transcript:AT1G01520.1	G-box	CACGTG	1865	6	-	Arabidopsis thaliana	cis-acting regulatory element involved in light responsiveness
transcript:AT1G01520.1	I-box	AGATAAGG	19	8	+	Triticum aestivum	part of a light responsive element
transcript:AT1G01520.1	P-box	CCTTTTG	1986	7	-	Oryza sativa	gibberellin-responsive element
transcript:AT1G01520.1	TCT-motif	TCTTAC	325	6	-	Arabidopsis thaliana	part of a light responsive element
transcript:AT1G01520.1	TCT-motif	TCTTAC	553	6	-	Arabidopsis thaliana	part of a light responsive element
transcript:AT1G01520.1	TCT-motif	TCTTAC	761	6	+	Arabidopsis thaliana	part of a light responsive element
transcript:AT1G01520.1	TCT-motif	TCTTAC	893	6	+	Arabidopsis thaliana	part of a light responsive element
transcript:AT1G01520.1	AE-box	AGAAACAA	735	8	+	Arabidopsis thaliana	part of a module for light response
transcript:AT1G01520.1	AE-box	AGAAACAA	1427	8	-	Arabidopsis thaliana	part of a module for light response
transcript:AT1G01520.1	CGTCA-motif	CGTCA	1026	5	-	Hordeum vulgare	cis-acting regulatory element involved in the MeJA-responsiveness
transcript:AT1G01520.1	GT1-motif	GGTTAA	388	6	+	Arabidopsis thaliana	light responsive element
transcript:AT1G06910.1	TGACG-motif	TGACG	429	5	+	Hordeum vulgare	cis-acting regulatory element involved in the MeJA-responsiveness
transcript:AT1G06910.1	TGACG-motif	TGACG	538	5	+	Hordeum vulgare	cis-acting regulatory element involved in the MeJA-responsiveness
transcript:AT1G06910.1	TGACG-motif	TGACG	1357	5	-	Hordeum vulgare	cis-acting regulatory element involved in the MeJA-responsiveness
transcript:AT1G06910.1	TGACG-motif	TGACG	1384	5	-	Hordeum vulgare	cis-acting regulatory element involved in the MeJA-responsiveness
transcript:AT1G06910.1	TC-rich repeats	ATTCTCTAAC	660	9	-	Nicotiana tabacum	cis-acting element involved in defense and stress responsiveness
transcript:AT1G06910.1	TGA-element	AACGAC	1779	6	+	Brassica oleracea	auxin-responsive element
transcript:AT1G06910.1	CGTCA-motif	CGTCA	429	5	-	Hordeum vulgare	cis-acting regulatory element involved in the MeJA-responsiveness
transcript:AT1G06910.1	CGTCA-motif	CGTCA	538	5	-	Hordeum vulgare	cis-acting regulatory element involved in the MeJA-responsiveness
transcript:AT1G06910.1	CGTCA-motif	CGTCA	1357	5	+	Hordeum vulgare	cis-acting regulatory element involved in the MeJA-responsiveness
transcript:AT1G06910.1	CGTCA-motif	CGTCA	1384	5	+	Hordeum vulgare	cis-acting regulatory element involved in the MeJA-responsiveness
transcript:AT1G06910.1	TCA-element	TCAGAAGAGG	1023	9	+	Brassica oleracea	cis-acting element involved in salicylic acid responsiveness
transcript:AT1G06910.1	TCA-element	TCAGAAGAGG	1616	9	-	Brassica oleracea	cis-acting element involved in salicylic acid responsiveness
transcript:AT1G06910.1	DRE	TACCGACAT	494	9	+	Arabidopsis thaliana	cis-acting element involved in dehydration, low-temp, salt stresses
transcript:AT1G06910.1	GT1-motif	GGTTAA	62	6	+	Arabidopsis thaliana	light responsive element
transcript:AT1G06910.1	I-box	cCATATCCAAT	139	10	-	Flaveria trinervia	part of a light responsive element
transcript:AT1G06910.1	I-box	cCATATCCAAT	756	10	+	Flaveria trinervia	part of a light responsive element
transcript:AT1G06910.1	MBS	CAACTG	396	6	+	Arabidopsis thaliana	MYB binding site involved in drought-inducibility
transcript:AT1G07540.1	GT1-motif	GGTTAAT	980	7	+	Avena sativa	light responsive element
transcript:AT1G07540.1	GT1-motif	GGTTAA	995	6	+	Arabidopsis thaliana	light responsive element
transcript:AT1G07540.1	AuxRR-core	GGTCCAT	76	7	-	Nicotiana tabacum	cis-acting regulatory element involved in auxin responsiveness
transcript:AT1G07540.1	TGA-element	AACGAC	230	6	-	Brassica oleracea	auxin-responsive element
transcript:AT1G07540.1	GATA-motif	GATAGGG	1022	7	+	Pisum sativum	part of a light responsive element
transcript:AT1G07540.1	TCT-motif	TCTTAC	1892	6	-	Arabidopsis thaliana	part of a light responsive element
transcript:AT1G07540.1	AE-box	AGAAACTT	1473	8	+	Arabidopsis thaliana	part of a module for light response
transcript:AT1G07540.1	G-box	ACACGTGT	727	8	+	Brassica napus	cis-acting regulatory element involved in light responsiveness
transcript:AT1G07540.1	G-box	CACGTG	728	6	+	Arabidopsis thaliana	cis-acting regulatory element involved in light responsiveness
transcript:AT1G07540.1	G-box	ACACGTGGC	1223	9	+	Brassica napus	cis-acting regulatory element involved in light responsiveness
transcript:AT1G07540.1	G-box	CACGTG	1224	6	-	Arabidopsis thaliana	cis-acting regulatory element involved in light responsiveness
transcript:AT1G07540.1	G-box	TACGTG	1247	6	+	Arabidopsis thaliana	cis-acting regulatory element involved in light responsiveness
transcript:AT1G07540.1	G-box	CACGTC	1351	6	+	Zea mays	cis-acting regulatory element involved in light responsiveness
transcript:AT1G07540.1	I-box	GTATAAGGCC	1375	9	+	Larix laricina	part of a light responsive element
transcript:AT1G07540.1	LTR	CCGAAA	333	6	+	Hordeum vulgare	cis-acting element involved in low-temperature responsiveness
transcript:AT1G07540.1	LTR	CCGAAA	593	6	-	Hordeum vulgare	cis-acting element involved in low-temperature responsiveness
transcript:AT1G07540.1	LTR	CCGAAA	635	6	+	Hordeum vulgare	cis-acting element involved in low-temperature responsiveness
transcript:AT1G07540.1	ABRE	ACGTG	351	5	-	Arabidopsis thaliana	cis-acting element involved in the abscisic acid responsiveness
transcript:AT1G07540.1	ABRE	ACGTG	455	5	+	Arabidopsis thaliana	cis-acting element involved in the abscisic acid responsiveness
transcript:AT1G07540.1	ABRE	CACGTG	728	6	+	Arabidopsis thaliana	cis-acting element involved in the abscisic acid responsiveness
transcript:AT1G07540.1	ABRE	ACGTG	729	5	+	Arabidopsis thaliana	cis-acting element involved in the abscisic acid responsiveness
transcript:AT1G07540.1	ABRE	GACACGTGGC	1222	9	+	Triticum aestivum	cis-acting element involved in the abscisic acid responsiveness
transcript:AT1G07540.1	ABRE	CACGTG	1224	6	-	Arabidopsis thaliana	cis-acting element involved in the abscisic acid responsiveness
transcript:AT1G07540.1	ABRE	ACGTG	1225	5	+	Arabidopsis thaliana	cis-acting element involved in the abscisic acid responsiveness
transcript:AT1G07540.1	ABRE	ACGTG	1248	5	+	Arabidopsis thaliana	cis-acting element involved in the abscisic acid responsiveness
transcript:AT1G07540.1	ABRE	ACGTG	1351	5	-	Arabidopsis thaliana	cis-acting element involved in the abscisic acid responsiveness
transcript:AT1G07540.1	ABRE	TACGGTC	1753	7	+	Arabidopsis thaliana	cis-acting element involved in the abscisic acid responsiveness
transcript:AT1G07540.1	GA-motif	ATAGATAA	1904	8	+	Arabidopsis thaliana	part of a light responsive element
transcript:AT1G07540.1	G-box	CACGTT	351	6	+	Pisum sativum	cis-acting regulatory element involved in light responsiveness
transcript:AT1G07540.1	G-box	CACGTT	454	6	-	Pisum sativum	cis-acting regulatory element involved in light responsiveness
transcript:AT1G07540.1	G-box	CACGTG	728	6	+	Pisum sativum	cis-acting regulatory element involved in light responsiveness
transcript:AT1G07540.1	G-box	CACGTG	1224	6	-	Pisum sativum	cis-acting regulatory element involved in light responsiveness
transcript:AT1G09710.1	TGACG-motif	TGACG	633	5	+	Hordeum vulgare	cis-acting regulatory element involved in the MeJA-responsiveness
transcript:AT1G09710.1	ABRE	AACCCGG	905	7	+	Arabidopsis thaliana	cis-acting element involved in the abscisic acid responsiveness
transcript:AT1G09710.1	ABRE	ACGTG	1089	5	+	Arabidopsis thaliana	cis-acting element involved in the abscisic acid responsiveness
transcript:AT1G09710.1	LTR	CCGAAA	1811	6	+	Hordeum vulgare	cis-acting element involved in low-temperature responsiveness
transcript:AT1G09710.1	G-box	CACGTT	1088	6	-	Pisum sativum	cis-acting regulatory element involved in light responsiveness
transcript:AT1G09710.1	GATA-motif	AAGGATAAGG	109	9	+	Solanum tuberosum	part of a light responsive element
transcript:AT1G09710.1	TGA-element	AACGAC	591	6	+	Brassica oleracea	auxin-responsive element
transcript:AT1G09710.1	TGA-element	AACGAC	1924	6	-	Brassica oleracea	auxin-responsive element
transcript:AT1G09710.1	CGTCA-motif	CGTCA	633	5	-	Hordeum vulgare	cis-acting regulatory element involved in the MeJA-responsiveness
transcript:AT1G09710.1	GT1-motif	GGTTAAT	1464	7	-	Avena sativa	light responsive element
transcript:AT1G09710.1	GT1-motif	GGTTAA	1465	6	-	Arabidopsis thaliana	light responsive element
transcript:AT1G09710.1	TCA-element	CCATCTTTTT	1862	9	+	Nicotiana tabacum	cis-acting element involved in salicylic acid responsiveness
transcript:AT1G09710.1	G-box	CACGAC	1855	6	-	Zea mays	cis-acting regulatory element involved in light responsiveness
transcript:AT1G09710.1	P-box	CCTTTTG	664	7	-	Oryza sativa	gibberellin-responsive element
transcript:AT1G15720.1	LTR	CCGAAA	580	6	-	Hordeum vulgare	cis-acting element involved in low-temperature responsiveness
transcript:AT1G15720.1	LTR	CCGAAA	589	6	-	Hordeum vulgare	cis-acting element involved in low-temperature responsiveness
transcript:AT1G15720.1	ABRE	ACGTG	231	5	-	Arabidopsis thaliana	cis-acting element involved in the abscisic acid responsiveness
transcript:AT1G15720.1	ABRE	CACGTG	1893	6	-	Arabidopsis thaliana	cis-acting element involved in the abscisic acid responsiveness
transcript:AT1G15720.1	ABRE	ACGTG	1894	5	+	Arabidopsis thaliana	cis-acting element involved in the abscisic acid responsiveness
transcript:AT1G15720.1	TGACG-motif	TGACG	1101	5	+	Hordeum vulgare	cis-acting regulatory element involved in the MeJA-responsiveness
transcript:AT1G15720.1	TGACG-motif	TGACG	1526	5	-	Hordeum vulgare	cis-acting regulatory element involved in the MeJA-responsiveness
transcript:AT1G15720.1	Gap-box	CAAATGAA(A/G)A	96	9	+	Arabidopsis thaliana	part of a light responsive element
transcript:AT1G15720.1	G-box	CACGTT	231	6	+	Pisum sativum	cis-acting regulatory element involved in light responsiveness
transcript:AT1G15720.1	G-box	CACGTG	1893	6	-	Pisum sativum	cis-acting regulatory element involved in light responsiveness
transcript:AT1G15720.1	SARE	TTCGACCATCTT	1043	11	-	Nicotiana tabacum	cis-acting element involved in salicylic acid responsiveness
transcript:AT1G15720.1	CGTCA-motif	CGTCA	1101	5	-	Hordeum vulgare	cis-acting regulatory element involved in the MeJA-responsiveness
transcript:AT1G15720.1	CGTCA-motif	CGTCA	1526	5	+	Hordeum vulgare	cis-acting regulatory element involved in the MeJA-responsiveness
transcript:AT1G15720.1	TGA-element	AACGAC	133	6	+	Brassica oleracea	auxin-responsive element
transcript:AT1G15720.1	MBS	CAACTG	1262	6	-	Arabidopsis thaliana	MYB binding site involved in drought-inducibility
transcript:AT1G15720.1	AE-box	AGAAACTT	1010	8	-	Arabidopsis thaliana	part of a module for light response
transcript:AT1G15720.1	G-box	TAAACGTG	231	8	-	Brassica oleracea	cis-acting regulatory element involved in light responsiveness
transcript:AT1G15720.1	G-box	CACGAC	242	6	+	Zea mays	cis-acting regulatory element involved in light responsiveness
transcript:AT1G15720.1	G-box	ACACGTGT	1892	8	-	Brassica napus	cis-acting regulatory element involved in light responsiveness
transcript:AT1G15720.1	G-box	CACGTG	1893	6	-	Arabidopsis thaliana	cis-acting regulatory element involved in light responsiveness
transcript:AT1G15720.1	circadian	CAAAGATATC	1208	9	-	Lycopersicon esculentum	cis-acting regulatory element involved in circadian control
transcript:AT1G15720.1	I-box	gGATAAGGTG	961	9	+	Zea mays	part of a light responsive element
transcript:AT1G15720.1	I-box	cCATATCCAAT	1273	11	-	Flaveria trinervia	part of a light responsive element
transcript:AT1G17460.1	G-box	TACGTG	1075	6	-	Arabidopsis thaliana	cis-acting regulatory element involved in light responsiveness
transcript:AT1G17460.1	G-box	CAGACGTGGCA	1177	10	+	Nicotiana plumbaginifolia	cis-acting regulatory element involved in light responsiveness
transcript:AT1G17460.1	G-box	CACGTC	1179	6	-	Zea mays	cis-acting regulatory element involved in light responsiveness
transcript:AT1G17460.1	MBS	CAACTG	1109	6	-	Arabidopsis thaliana	MYB binding site involved in drought-inducibility
transcript:AT1G17460.1	TCT-motif	TCTTAC	971	6	+	Arabidopsis thaliana	part of a light responsive element
transcript:AT1G17460.1	TCT-motif	TCTTAC	1096	6	-	Arabidopsis thaliana	part of a light responsive element
transcript:AT1G17460.1	TCT-motif	TCTTAC	1912	6	-	Arabidopsis thaliana	part of a light responsive element
transcript:AT1G17460.1	AE-box	AGAAACTT	920	8	+	Arabidopsis thaliana	part of a module for light response
transcript:AT1G17460.1	CGTCA-motif	CGTCA	1178	5	-	Hordeum vulgare	cis-acting regulatory element involved in the MeJA-responsiveness
transcript:AT1G17460.1	GATA-motif	GATAGGG	255	7	+	Pisum sativum	part of a light responsive element
transcript:AT1G17460.1	GT1-motif	GGTTAA	1499	6	+	Arabidopsis thaliana	light responsive element
transcript:AT1G17460.1	GT1-motif	GGTTAA	2001	6	+	Arabidopsis thaliana	light responsive element
transcript:AT1G17460.1	TCA-element	CCATCTTTTT	355	9	+	Nicotiana tabacum	cis-acting element involved in salicylic acid responsiveness
transcript:AT1G17460.1	TCA-element	TCAGAAGAGG	640	9	+	Brassica oleracea	cis-acting element involved in salicylic acid responsiveness
transcript:AT1G17460.1	TC-rich repeats	GTTTTCTTAC	967	9	+	Nicotiana tabacum	cis-acting element involved in defense and stress responsiveness
transcript:AT1G17460.1	G-box	CACGTT	606	6	-	Pisum sativum	cis-acting regulatory element involved in light responsiveness
transcript:AT1G17460.1	TGACG-motif	TGACG	1178	5	+	Hordeum vulgare	cis-acting regulatory element involved in the MeJA-responsiveness
transcript:AT1G17460.1	ABRE	ACGTG	607	5	+	Arabidopsis thaliana	cis-acting element involved in the abscisic acid responsiveness
transcript:AT1G17460.1	ABRE	TACGTGTC	1073	8	-	Oryza sativa	cis-acting element involved in the abscisic acid responsiveness
transcript:AT1G17460.1	ABRE	ACGTG	1075	5	-	Arabidopsis thaliana	cis-acting element involved in the abscisic acid responsiveness
transcript:AT1G17460.1	ABRE	ACGTG	1180	5	+	Arabidopsis thaliana	cis-acting element involved in the abscisic acid responsiveness
transcript:AT1G17460.1	LTR	CCGAAA	945	6	-	Hordeum vulgare	cis-acting element involved in low-temperature responsiveness
transcript:AT1G17460.1	LTR	CCGAAA	1153	6	-	Hordeum vulgare	cis-acting element involved in low-temperature responsiveness
transcript:AT1G17460.1	LTR	CCGAAA	1302	6	+	Hordeum vulgare	cis-acting element involved in low-temperature responsiveness
transcript:AT1G17520.1	G-box	CACGTT	438	6	+	Pisum sativum	cis-acting regulatory element involved in light responsiveness
transcript:AT1G17520.1	LTR	CCGAAA	54	6	+	Hordeum vulgare	cis-acting element involved in low-temperature responsiveness
transcript:AT1G17520.1	LTR	CCGAAA	893	6	+	Hordeum vulgare	cis-acting element involved in low-temperature responsiveness
transcript:AT1G17520.1	ABRE	ACGTG	438	5	-	Arabidopsis thaliana	cis-acting element involved in the abscisic acid responsiveness
transcript:AT1G17520.1	TGACG-motif	TGACG	355	5	+	Hordeum vulgare	cis-acting regulatory element involved in the MeJA-responsiveness
transcript:AT1G17520.1	TGACG-motif	TGACG	1748	5	+	Hordeum vulgare	cis-acting regulatory element involved in the MeJA-responsiveness
transcript:AT1G17520.1	TCT-motif	TCTTAC	1639	6	-	Arabidopsis thaliana	part of a light responsive element
transcript:AT1G17520.1	P-box	CCTTTTG	793	7	-	Oryza sativa	gibberellin-responsive element
transcript:AT1G17520.1	MBS	CAACTG	998	6	+	Arabidopsis thaliana	MYB binding site involved in drought-inducibility
transcript:AT1G17520.1	G-box	CACGAC	1246	6	-	Zea mays	cis-acting regulatory element involved in light responsiveness
transcript:AT1G17520.1	I-box	TAGATAACC	1317	9	+	Pisum sativum	part of a light responsive element
transcript:AT1G17520.1	GARE-motif	TCTGTTG	291	7	-	Brassica oleracea	gibberellin-responsive element
transcript:AT1G17520.1	GT1-motif	GGTTAA	848	6	+	Arabidopsis thaliana	light responsive element
transcript:AT1G17520.1	GT1-motif	GGTTAA	1693	6	-	Arabidopsis thaliana	light responsive element
transcript:AT1G17520.1	CGTCA-motif	CGTCA	355	5	-	Hordeum vulgare	cis-acting regulatory element involved in the MeJA-responsiveness
transcript:AT1G17520.1	CGTCA-motif	CGTCA	1748	5	-	Hordeum vulgare	cis-acting regulatory element involved in the MeJA-responsiveness
transcript:AT1G17520.1	TGA-element	AACGAC	329	6	-	Brassica oleracea	auxin-responsive element
transcript:AT1G17520.1	TGA-element	AACGAC	1964	6	+	Brassica oleracea	auxin-responsive element
transcript:AT1G18330.1	ABRE	ACGTG	1593	5	+	Arabidopsis thaliana	cis-acting element involved in the abscisic acid responsiveness
transcript:AT1G18330.1	TGACG-motif	TGACG	1591	5	+	Hordeum vulgare	cis-acting regulatory element involved in the MeJA-responsiveness
transcript:AT1G18330.1	TATC-box	TATCCCA	1034	7	+	Oryza sativa	cis-acting element involved in gibberellin-responsiveness
transcript:AT1G18330.1	CGTCA-motif	CGTCA	1591	5	-	Hordeum vulgare	cis-acting regulatory element involved in the MeJA-responsiveness
transcript:AT1G18330.1	TGA-element	AACGAC	515	6	-	Brassica oleracea	auxin-responsive element
transcript:AT1G18330.1	TCA-element	TCAGAAGAGG	1679	9	-	Brassica oleracea	cis-acting element involved in salicylic acid responsiveness
transcript:AT1G18330.1	GT1-motif	GGTTAA	572	6	-	Arabidopsis thaliana	light responsive element
transcript:AT1G18330.1	G-box	CAGACGTGGCA	1590	10	+	Nicotiana plumbaginifolia	cis-acting regulatory element involved in light responsiveness
transcript:AT1G18330.1	G-box	CACGTC	1592	6	-	Zea mays	cis-acting regulatory element involved in light responsiveness
transcript:AT1G18330.1	circadian	CAAAGATATC	670	9	-	Lycopersicon esculentum	cis-acting regulatory element involved in circadian control
transcript:AT1G18330.1	GARE-motif	TCTGTTG	330	7	+	Brassica oleracea	gibberellin-responsive element
transcript:AT1G18330.1	MBS	CAACTG	467	6	+	Arabidopsis thaliana	MYB binding site involved in drought-inducibility
transcript:AT1G18330.1	AE-box	AGAAACAA	1884	8	-	Arabidopsis thaliana	part of a module for light response
transcript:AT1G18960.1	LTR	CCGAAA	280	6	-	Hordeum vulgare	cis-acting element involved in low-temperature responsiveness
transcript:AT1G18960.1	TC-rich repeats	GTTTTCTTAC	975	9	+	Nicotiana tabacum	cis-acting element involved in defense and stress responsiveness
transcript:AT1G18960.1	TC-rich repeats	ATTCTCTAAC	1074	9	+	Nicotiana tabacum	cis-acting element involved in defense and stress responsiveness
transcript:AT1G18960.1	GT1-motif	GGTTAA	1132	6	+	Arabidopsis thaliana	light responsive element
transcript:AT1G18960.1	TCA-element	CCATCTTTTT	1581	9	-	Nicotiana tabacum	cis-acting element involved in salicylic acid responsiveness
transcript:AT1G18960.1	TATC-box	TATCCCA	1224	7	+	Oryza sativa	cis-acting element involved in gibberellin-responsiveness
transcript:AT1G18960.1	TGA-element	AACGAC	469	6	+	Brassica oleracea	auxin-responsive element
transcript:AT1G18960.1	TGA-element	AACGAC	1137	6	+	Brassica oleracea	auxin-responsive element
transcript:AT1G18960.1	TCT-motif	TCTTAC	831	6	-	Arabidopsis thaliana	part of a light responsive element
transcript:AT1G18960.1	TCT-motif	TCTTAC	979	6	+	Arabidopsis thaliana	part of a light responsive element
transcript:AT1G18960.1	P-box	CCTTTTG	612	7	-	Oryza sativa	gibberellin-responsive element
transcript:AT1G18960.1	AE-box	AGAAACAA	477	8	+	Arabidopsis thaliana	part of a module for light response
transcript:AT1G18960.1	AE-box	AGAAACAA	994	8	+	Arabidopsis thaliana	part of a module for light response
transcript:AT1G18960.1	AE-box	AGAAACAA	2000	8	-	Arabidopsis thaliana	part of a module for light response
transcript:AT1G18960.1	GARE-motif	TCTGTTG	578	7	-	Brassica oleracea	gibberellin-responsive element
transcript:AT1G19000.1	GARE-motif	TCTGTTG	1851	7	-	Brassica oleracea	gibberellin-responsive element
transcript:AT1G19000.1	I-box	TGATAATGT	1700	9	-	Solanum tuberosum	part of a light responsive element
transcript:AT1G19000.1	G-box	TACGTG	1606	6	+	Arabidopsis thaliana	cis-acting regulatory element involved in light responsiveness
transcript:AT1G19000.1	G-box	ACACGTGT	1823	8	-	Brassica napus	cis-acting regulatory element involved in light responsiveness
transcript:AT1G19000.1	G-box	CACGTG	1824	6	-	Arabidopsis thaliana	cis-acting regulatory element involved in light responsiveness
transcript:AT1G19000.1	G-box	TCCACGTGGCATT	1864	12	-	Arabidopsis thaliana	cis-acting regulatory element involved in light responsiveness
transcript:AT1G19000.1	G-box	GCCACGTGGA	1867	9	-	Arabidopsis thaliana	cis-acting regulatory element involved in light responsiveness
transcript:AT1G19000.1	G-box	CACGTG	1869	6	-	Arabidopsis thaliana	cis-acting regulatory element involved in light responsiveness
transcript:AT1G19000.1	MBS	CAACTG	588	6	+	Arabidopsis thaliana	MYB binding site involved in drought-inducibility
transcript:AT1G19000.1	CGTCA-motif	CGTCA	1802	5	-	Hordeum vulgare	cis-acting regulatory element involved in the MeJA-responsiveness
transcript:AT1G19000.1	GT1-motif	GGTTAA	393	6	+	Arabidopsis thaliana	light responsive element
transcript:AT1G19000.1	GT1-motif	GGTTAA	583	6	-	Arabidopsis thaliana	light responsive element
transcript:AT1G19000.1	TGACG-motif	TGACG	1802	5	+	Hordeum vulgare	cis-acting regulatory element involved in the MeJA-responsiveness
transcript:AT1G19000.1	GATA-motif	GATAGGA	129	7	-	Arabidopsis thaliana	part of a light responsive element
transcript:AT1G19000.1	TATC-box	TATCCCA	178	7	-	Oryza sativa	cis-acting element involved in gibberellin-responsiveness
transcript:AT1G19000.1	TCA-element	CCATCTTTTT	1537	9	+	Nicotiana tabacum	cis-acting element involved in salicylic acid responsiveness
transcript:AT1G19000.1	TCA-element	CCATCTTTTT	1596	9	+	Nicotiana tabacum	cis-acting element involved in salicylic acid responsiveness
transcript:AT1G19000.1	G-box	CACGTT	197	6	+	Pisum sativum	cis-acting regulatory element involved in light responsiveness
transcript:AT1G19000.1	G-box	TCCACATGGCA	797	10	+	Triticum aestivum	cis-acting regulatory element involved in light responsiveness
transcript:AT1G19000.1	G-box	CACGTG	1824	6	-	Pisum sativum	cis-acting regulatory element involved in light responsiveness
transcript:AT1G19000.1	G-box	CACGTG	1869	6	-	Pisum sativum	cis-acting regulatory element involved in light responsiveness
transcript:AT1G19000.1	ABRE	ACGTG	197	5	-	Arabidopsis thaliana	cis-acting element involved in the abscisic acid responsiveness
transcript:AT1G19000.1	ABRE	ACGTG	1607	5	+	Arabidopsis thaliana	cis-acting element involved in the abscisic acid responsiveness
transcript:AT1G19000.1	ABRE	CACGTG	1824	6	-	Arabidopsis thaliana	cis-acting element involved in the abscisic acid responsiveness
transcript:AT1G19000.1	ABRE	ACGTG	1825	5	+	Arabidopsis thaliana	cis-acting element involved in the abscisic acid responsiveness
transcript:AT1G19000.1	ABRE	GCCGCGTGGC	1867	9	-	Oryza sativa	cis-acting element involved in the abscisic acid responsiveness
transcript:AT1G19000.1	ABRE	CACGTG	1869	6	-	Arabidopsis thaliana	cis-acting element involved in the abscisic acid responsiveness
transcript:AT1G19000.1	ABRE	ACGTG	1870	5	+	Arabidopsis thaliana	cis-acting element involved in the abscisic acid responsiveness
transcript:AT1G19510.1	LTR	CCGAAA	552	6	+	Hordeum vulgare	cis-acting element involved in low-temperature responsiveness
transcript:AT1G19510.1	ABRE	ACGTG	711	5	+	Arabidopsis thaliana	cis-acting element involved in the abscisic acid responsiveness
transcript:AT1G19510.1	GA-motif	ATAGATAA	460	8	-	Arabidopsis thaliana	part of a light responsive element
transcript:AT1G19510.1	TATC-box	TATCCCA	1041	7	+	Oryza sativa	cis-acting element involved in gibberellin-responsiveness
transcript:AT1G19510.1	AuxRR-core	GGTCCAT	1781	7	-	Nicotiana tabacum	cis-acting regulatory element involved in auxin responsiveness
transcript:AT1G19510.1	GATA-motif	GATAGGG	1022	7	+	Pisum sativum	part of a light responsive element
transcript:AT1G19510.1	TCT-motif	TCTTAC	29	6	-	Arabidopsis thaliana	part of a light responsive element
transcript:AT1G19510.1	TCT-motif	TCTTAC	388	6	-	Arabidopsis thaliana	part of a light responsive element
transcript:AT1G19510.1	G-box	CACGAC	668	6	-	Zea mays	cis-acting regulatory element involved in light responsiveness
transcript:AT1G19510.1	G-box	CACGTC	710	6	-	Zea mays	cis-acting regulatory element involved in light responsiveness
transcript:AT1G19510.1	CAT-box	GCCACT	1100	6	-	Arabidopsis thaliana	cis-acting regulatory element related to meristem expression
transcript:AT1G19510.1	I-box	gGATAAGGTG	596	9	+	Zea mays	part of a light responsive element
transcript:AT1G49950.1	TGACG-motif	TGACG	1501	5	+	Hordeum vulgare	cis-acting regulatory element involved in the MeJA-responsiveness
transcript:AT1G49950.1	ABRE	ACGTG	194	5	-	Arabidopsis thaliana	cis-acting element involved in the abscisic acid responsiveness
transcript:AT1G49950.1	ABRE	TACGGTC	2005	7	-	Arabidopsis thaliana	cis-acting element involved in the abscisic acid responsiveness
transcript:AT1G49950.1	LTR	CCGAAA	1742	6	-	Hordeum vulgare	cis-acting element involved in low-temperature responsiveness
transcript:AT1G49950.1	G-box	TACGTG	194	6	-	Arabidopsis thaliana	cis-acting regulatory element involved in light responsiveness
transcript:AT1G49950.1	MBS	CAACTG	1901	6	+	Arabidopsis thaliana	MYB binding site involved in drought-inducibility
transcript:AT1G49950.1	AE-box	AGAAACTT	1931	8	+	Arabidopsis thaliana	part of a module for light response
transcript:AT1G49950.1	CGTCA-motif	CGTCA	1501	5	-	Hordeum vulgare	cis-acting regulatory element involved in the MeJA-responsiveness
transcript:AT1G49950.1	GT1-motif	GGTTAA	255	6	-	Arabidopsis thaliana	light responsive element
transcript:AT1G49950.1	GT1-motif	GGTTAA	395	6	-	Arabidopsis thaliana	light responsive element
transcript:AT1G49950.1	GT1-motif	GGTTAAT	1537	7	-	Avena sativa	light responsive element
transcript:AT1G49950.1	GT1-motif	GGTTAA	1538	6	-	Arabidopsis thaliana	light responsive element
transcript:AT1G58220.1	LTR	CCGAAA	580	6	+	Hordeum vulgare	cis-acting element involved in low-temperature responsiveness
transcript:AT1G58220.1	TGACG-motif	TGACG	241	5	+	Hordeum vulgare	cis-acting regulatory element involved in the MeJA-responsiveness
transcript:AT1G58220.1	CAG-motif	GAAAGGCAGAC	1131	10	-	Arabidopsis thaliana	part of a light response element
transcript:AT1G58220.1	ABRE	AACCCGG	1091	7	+	Arabidopsis thaliana	cis-acting element involved in the abscisic acid responsiveness
transcript:AT1G58220.1	AE-box	AGAAACTT	392	8	+	Arabidopsis thaliana	part of a module for light response
transcript:AT1G58220.1	AE-box	AGAAACTT	639	8	-	Arabidopsis thaliana	part of a module for light response
transcript:AT1G58220.1	GARE-motif	TCTGTTG	978	7	-	Brassica oleracea	gibberellin-responsive element
transcript:AT1G58220.1	GT1-motif	GGTTAAT	686	7	-	Avena sativa	light responsive element
transcript:AT1G58220.1	GT1-motif	GGTTAA	687	6	-	Arabidopsis thaliana	light responsive element
transcript:AT1G58220.1	CGTCA-motif	CGTCA	241	5	-	Hordeum vulgare	cis-acting regulatory element involved in the MeJA-responsiveness
transcript:AT1G58220.1	TGA-element	AACGAC	659	6	-	Brassica oleracea	auxin-responsive element
transcript:AT1G70000.1	AE-box	AGAAACTT	1420	8	+	Arabidopsis thaliana	part of a module for light response
transcript:AT1G70000.1	GATA-motif	GATAGGG	964	7	-	Pisum sativum	part of a light responsive element
transcript:AT1G70000.1	TATC-box	TATCCCA	1197	7	+	Oryza sativa	cis-acting element involved in gibberellin-responsiveness
transcript:AT1G70000.1	HD-Zip 1	CAAT(A/T)ATTG	970	8.5	+	Arabidopsis thaliana	element involved in differentiation of the palisade mesophyll cells
transcript:AT1G70000.1	TCA-element	CCATCTTTTT	1550	9	+	Nicotiana tabacum	cis-acting element involved in salicylic acid responsiveness
transcript:AT1G70000.1	G-box	CACGTT	847	6	-	Pisum sativum	cis-acting regulatory element involved in light responsiveness
transcript:AT1G70000.1	ABRE	CGTACGTGCA	442	9	-	Hordeum vulgare	cis-acting element involved in the abscisic acid responsiveness
transcript:AT1G70000.1	ABRE	ACGTG	444	5	-	Arabidopsis thaliana	cis-acting element involved in the abscisic acid responsiveness
transcript:AT1G70000.1	ABRE	ACGTG	848	5	+	Arabidopsis thaliana	cis-acting element involved in the abscisic acid responsiveness
transcript:AT1G70000.1	ABRE	ACGTG	1091	5	+	Arabidopsis thaliana	cis-acting element involved in the abscisic acid responsiveness
transcript:AT1G70000.1	LTR	CCGAAA	1393	6	+	Hordeum vulgare	cis-acting element involved in low-temperature responsiveness
transcript:AT1G70000.1	CAT-box	GCCACT	1617	6	-	Arabidopsis thaliana	cis-acting regulatory element related to meristem expression
transcript:AT1G70000.1	circadian	CAAAGATATC	475	9	-	Lycopersicon esculentum	cis-acting regulatory element involved in circadian control
transcript:AT1G70000.1	G-box	TACGTG	444	6	-	Arabidopsis thaliana	cis-acting regulatory element involved in light responsiveness
transcript:AT1G70000.1	G-box	GCCACGTGGA	1088	9	+	Arabidopsis thaliana	cis-acting regulatory element involved in light responsiveness
transcript:AT1G70000.1	G-box	TACGTG	1090	6	+	Arabidopsis thaliana	cis-acting regulatory element involved in light responsiveness
transcript:AT1G70000.1	MBS	CAACTG	894	6	-	Arabidopsis thaliana	MYB binding site involved in drought-inducibility
transcript:AT1G70000.1	TCT-motif	TCTTAC	511	6	-	Arabidopsis thaliana	part of a light responsive element
transcript:AT1G70000.1	TGA-element	AACGAC	1537	6	+	Brassica oleracea	auxin-responsive element
transcript:AT1G70000.1	GT1-motif	GGTTAA	77	6	-	Arabidopsis thaliana	light responsive element
transcript:AT1G71030.1	P-box	CCTTTTG	1623	7	-	Oryza sativa	gibberellin-responsive element
transcript:AT1G71030.1	TCT-motif	TCTTAC	838	6	+	Arabidopsis thaliana	part of a light responsive element
transcript:AT1G71030.1	TCT-motif	TCTTAC	859	6	+	Arabidopsis thaliana	part of a light responsive element
transcript:AT1G71030.1	I-box	gGATAAGGTG	238	10	-	Zea mays	part of a light responsive element
transcript:AT1G71030.1	I-box	ccttatcct	240	9	+	Arabidopsis thaliana	part of a light responsive element
transcript:AT1G71030.1	I-box	AGATAAGG	1402	8	-	Triticum aestivum	part of a light responsive element
transcript:AT1G71030.1	G-box	CACGTC	326	6	+	Zea mays	cis-acting regulatory element involved in light responsiveness
transcript:AT1G71030.1	G-box	TACGTG	385	6	-	Arabidopsis thaliana	cis-acting regulatory element involved in light responsiveness
transcript:AT1G71030.1	G-box	TACGTG	907	6	-	Arabidopsis thaliana	cis-acting regulatory element involved in light responsiveness
transcript:AT1G71030.1	CAT-box	GCCACT	1529	6	+	Arabidopsis thaliana	cis-acting regulatory element related to meristem expression
transcript:AT1G71030.1	GT1-motif	GGTTAA	598	6	-	Arabidopsis thaliana	light responsive element
transcript:AT1G71030.1	GATA-motif	AAGGATAAGG	240	10	-	Solanum tuberosum	part of a light responsive element
transcript:AT1G71030.1	GATA-motif	GATAGGG	1312	7	+	Pisum sativum	part of a light responsive element
transcript:AT1G71030.1	TGA-element	AACGAC	102	6	-	Brassica oleracea	auxin-responsive element
transcript:AT1G71030.1	CGTCA-motif	CGTCA	266	5	+	Hordeum vulgare	cis-acting regulatory element involved in the MeJA-responsiveness
transcript:AT1G71030.1	CGTCA-motif	CGTCA	428	5	-	Hordeum vulgare	cis-acting regulatory element involved in the MeJA-responsiveness
transcript:AT1G71030.1	CGTCA-motif	CGTCA	714	5	+	Hordeum vulgare	cis-acting regulatory element involved in the MeJA-responsiveness
transcript:AT1G71030.1	CGTCA-motif	CGTCA	870	5	-	Hordeum vulgare	cis-acting regulatory element involved in the MeJA-responsiveness
transcript:AT1G71030.1	CGTCA-motif	CGTCA	938	5	-	Hordeum vulgare	cis-acting regulatory element involved in the MeJA-responsiveness
transcript:AT1G71030.1	G-box	CACGTT	391	6	+	Pisum sativum	cis-acting regulatory element involved in light responsiveness
transcript:AT1G71030.1	TC-rich repeats	ATTCTCTAAC	533	9	+	Nicotiana tabacum	cis-acting element involved in defense and stress responsiveness
transcript:AT1G71030.1	TC-rich repeats	GTTTTCTTAC	834	9	+	Nicotiana tabacum	cis-acting element involved in defense and stress responsiveness
transcript:AT1G71030.1	LTR	CCGAAA	481	6	+	Hordeum vulgare	cis-acting element involved in low-temperature responsiveness
transcript:AT1G71030.1	ABRE	ACGTG	326	5	-	Arabidopsis thaliana	cis-acting element involved in the abscisic acid responsiveness
transcript:AT1G71030.1	ABRE	ACGTG	385	5	-	Arabidopsis thaliana	cis-acting element involved in the abscisic acid responsiveness
transcript:AT1G71030.1	ABRE	ACGTG	391	5	-	Arabidopsis thaliana	cis-acting element involved in the abscisic acid responsiveness
transcript:AT1G71030.1	ABRE	ACGTG	907	5	-	Arabidopsis thaliana	cis-acting element involved in the abscisic acid responsiveness
transcript:AT1G71030.1	CAG-motif	GAAAGGCAGAC	457	10	-	Arabidopsis thaliana	part of a light response element
transcript:AT1G71030.1	TGACG-motif	TGACG	266	5	-	Hordeum vulgare	cis-acting regulatory element involved in the MeJA-responsiveness
transcript:AT1G71030.1	TGACG-motif	TGACG	428	5	+	Hordeum vulgare	cis-acting regulatory element involved in the MeJA-responsiveness
transcript:AT1G71030.1	TGACG-motif	TGACG	714	5	-	Hordeum vulgare	cis-acting regulatory element involved in the MeJA-responsiveness
transcript:AT1G71030.1	TGACG-motif	TGACG	870	5	+	Hordeum vulgare	cis-acting regulatory element involved in the MeJA-responsiveness
transcript:AT1G71030.1	TGACG-motif	TGACG	938	5	+	Hordeum vulgare	cis-acting regulatory element involved in the MeJA-responsiveness
transcript:AT1G72650.1	TCT-motif	TCTTAC	282	6	+	Arabidopsis thaliana	part of a light responsive element
transcript:AT1G72650.1	AE-box	AGAAACTT	1329	8	+	Arabidopsis thaliana	part of a module for light response
transcript:AT1G72650.1	G-box	CACGTG	1057	6	-	Arabidopsis thaliana	cis-acting regulatory element involved in light responsiveness
transcript:AT1G72650.1	G-box	CAGACGTGGCA	1112	10	+	Nicotiana plumbaginifolia	cis-acting regulatory element involved in light responsiveness
transcript:AT1G72650.1	G-box	CACGTC	1114	6	-	Zea mays	cis-acting regulatory element involved in light responsiveness
transcript:AT1G72650.1	I-box	AGATAAGG	100	8	-	Triticum aestivum	part of a light responsive element
transcript:AT1G72650.1	GT1-motif	GGTTAA	1308	6	-	Arabidopsis thaliana	light responsive element
transcript:AT1G72650.1	TATC-box	TATCCCA	663	7	+	Oryza sativa	cis-acting element involved in gibberellin-responsiveness
transcript:AT1G72650.1	CGTCA-motif	CGTCA	1113	5	-	Hordeum vulgare	cis-acting regulatory element involved in the MeJA-responsiveness
transcript:AT1G72650.1	TC-rich repeats	GTTTTCTTAC	1365	9	+	Nicotiana tabacum	cis-acting element involved in defense and stress responsiveness
transcript:AT1G72650.1	G-box	CACGTG	1057	6	-	Pisum sativum	cis-acting regulatory element involved in light responsiveness
transcript:AT1G72650.1	ABRE	GCAACGTGTC	65	9	+	Hordeum vulgare	cis-acting element involved in the abscisic acid responsiveness
transcript:AT1G72650.1	ABRE	CACGTG	1057	6	-	Arabidopsis thaliana	cis-acting element involved in the abscisic acid responsiveness
transcript:AT1G72650.1	ABRE	ACGTG	1058	5	+	Arabidopsis thaliana	cis-acting element involved in the abscisic acid responsiveness
transcript:AT1G72650.1	ABRE	ACGTG	1115	5	+	Arabidopsis thaliana	cis-acting element involved in the abscisic acid responsiveness
transcript:AT1G72650.1	GA-motif	ATAGATAA	258	8	-	Arabidopsis thaliana	part of a light responsive element
transcript:AT1G72650.1	TGACG-motif	TGACG	1113	5	+	Hordeum vulgare	cis-acting regulatory element involved in the MeJA-responsiveness
transcript:AT1G72740.1	ABRE	ACGTG	1215	5	+	Arabidopsis thaliana	cis-acting element involved in the abscisic acid responsiveness
transcript:AT1G72740.1	LTR	CCGAAA	527	6	+	Hordeum vulgare	cis-acting element involved in low-temperature responsiveness
transcript:AT1G72740.1	LTR	CCGAAA	1266	6	+	Hordeum vulgare	cis-acting element involved in low-temperature responsiveness
transcript:AT1G72740.1	G-box	CACGTT	1214	6	-	Pisum sativum	cis-acting regulatory element involved in light responsiveness
transcript:AT1G72740.1	TGA-element	AACGAC	521	6	+	Brassica oleracea	auxin-responsive element
transcript:AT1G72740.1	GATA-motif	GATAGGG	502	7	-	Pisum sativum	part of a light responsive element
transcript:AT1G72740.1	GT1-motif	GGTTAA	1400	6	-	Arabidopsis thaliana	light responsive element
transcript:AT1G72740.1	GT1-motif	GGTTAAT	1514	7	-	Avena sativa	light responsive element
transcript:AT1G72740.1	GT1-motif	GGTTAA	1515	6	-	Arabidopsis thaliana	light responsive element
transcript:AT1G72740.1	GARE-motif	TCTGTTG	895	7	-	Brassica oleracea	gibberellin-responsive element
transcript:AT1G72740.1	MBS	CAACTG	1335	6	-	Arabidopsis thaliana	MYB binding site involved in drought-inducibility
transcript:AT1G72740.1	MBS	CAACTG	1887	6	+	Arabidopsis thaliana	MYB binding site involved in drought-inducibility
transcript:AT1G72740.1	TCT-motif	TCTTAC	1448	6	+	Arabidopsis thaliana	part of a light responsive element
transcript:AT1G72740.1	P-box	CCTTTTG	1759	7	-	Oryza sativa	gibberellin-responsive element
transcript:AT1G74840.1	TCT-motif	TCTTAC	457	6	-	Arabidopsis thaliana	part of a light responsive element
transcript:AT1G74840.1	TCT-motif	TCTTAC	1787	6	-	Arabidopsis thaliana	part of a light responsive element
transcript:AT1G74840.1	GARE-motif	TCTGTTG	118	7	+	Brassica oleracea	gibberellin-responsive element
transcript:AT1G74840.1	GARE-motif	TCTGTTG	618	7	+	Brassica oleracea	gibberellin-responsive element
transcript:AT1G74840.1	G-box	ACACGTGT	1825	8	-	Brassica napus	cis-acting regulatory element involved in light responsiveness
transcript:AT1G74840.1	G-box	CACGTG	1826	6	-	Arabidopsis thaliana	cis-acting regulatory element involved in light responsiveness
transcript:AT1G74840.1	G-box	GCCACGTGGA	1882	9	-	Arabidopsis thaliana	cis-acting regulatory element involved in light responsiveness
transcript:AT1G74840.1	G-box	CACGTG	1884	6	-	Arabidopsis thaliana	cis-acting regulatory element involved in light responsiveness
transcript:AT1G74840.1	TCA-element	TCAGAAGAGG	145	9	-	Brassica oleracea	cis-acting element involved in salicylic acid responsiveness
transcript:AT1G74840.1	TCA-element	CCATCTTTTT	745	9	-	Nicotiana tabacum	cis-acting element involved in salicylic acid responsiveness
transcript:AT1G74840.1	TGA-element	AACGAC	1139	6	+	Brassica oleracea	auxin-responsive element
transcript:AT1G74840.1	CGTCA-motif	CGTCA	1678	5	+	Hordeum vulgare	cis-acting regulatory element involved in the MeJA-responsiveness
transcript:AT1G74840.1	CGTCA-motif	CGTCA	1843	5	+	Hordeum vulgare	cis-acting regulatory element involved in the MeJA-responsiveness
transcript:AT1G74840.1	Gap-box	CAAATGAA(A/G)A	1757	9.5	+	Arabidopsis thaliana	part of a light responsive element
transcript:AT1G74840.1	G-box	CACGTG	1826	6	-	Pisum sativum	cis-acting regulatory element involved in light responsiveness
transcript:AT1G74840.1	G-box	CACGTG	1884	6	-	Pisum sativum	cis-acting regulatory element involved in light responsiveness
transcript:AT1G74840.1	TC-rich repeats	GTTTTCTTAC	1787	9	-	Nicotiana tabacum	cis-acting element involved in defense and stress responsiveness
transcript:AT1G74840.1	GA-motif	ATAGATAA	944	8	+	Arabidopsis thaliana	part of a light responsive element
transcript:AT1G74840.1	TGACG-motif	TGACG	1678	5	-	Hordeum vulgare	cis-acting regulatory element involved in the MeJA-responsiveness
transcript:AT1G74840.1	TGACG-motif	TGACG	1843	5	-	Hordeum vulgare	cis-acting regulatory element involved in the MeJA-responsiveness
transcript:AT1G74840.1	ABRE	CACGTG	1826	6	-	Arabidopsis thaliana	cis-acting element involved in the abscisic acid responsiveness
transcript:AT1G74840.1	ABRE	ACGTG	1827	5	+	Arabidopsis thaliana	cis-acting element involved in the abscisic acid responsiveness
transcript:AT1G74840.1	ABRE	CACGTG	1884	6	-	Arabidopsis thaliana	cis-acting element involved in the abscisic acid responsiveness
transcript:AT1G74840.1	ABRE	ACGTG	1885	5	+	Arabidopsis thaliana	cis-acting element involved in the abscisic acid responsiveness
transcript:AT1G75250.1	ABRE	ACGTG	1336	5	+	Arabidopsis thaliana	cis-acting element involved in the abscisic acid responsiveness
transcript:AT1G75250.1	GA-motif	ATAGATAA	631	8	-	Arabidopsis thaliana	part of a light responsive element
transcript:AT1G75250.1	TGACG-motif	TGACG	1464	5	-	Hordeum vulgare	cis-acting regulatory element involved in the MeJA-responsiveness
transcript:AT1G75250.1	P-box	CCTTTTG	318	7	-	Oryza sativa	gibberellin-responsive element
transcript:AT1G75250.1	P-box	CCTTTTG	451	7	-	Oryza sativa	gibberellin-responsive element
transcript:AT1G75250.1	MBS	CAACTG	1467	6	-	Arabidopsis thaliana	MYB binding site involved in drought-inducibility
transcript:AT1G75250.1	MBS	CAACTG	1568	6	+	Arabidopsis thaliana	MYB binding site involved in drought-inducibility
transcript:AT1G75250.1	G-box	CACGTC	1335	6	-	Zea mays	cis-acting regulatory element involved in light responsiveness
transcript:AT1G75250.1	I-box	GTATAAGGCC	323	9	-	Larix laricina	part of a light responsive element
transcript:AT1G75250.1	I-box	AGATAAGG	703	8	+	Triticum aestivum	part of a light responsive element
transcript:AT1G75250.1	GARE-motif	TCTGTTG	410	7	-	Brassica oleracea	gibberellin-responsive element
transcript:AT1G75250.1	GARE-motif	TCTGTTG	1350	7	+	Brassica oleracea	gibberellin-responsive element
transcript:AT1G75250.1	TCA-element	TCAGAAGAGG	1369	9	-	Brassica oleracea	cis-acting element involved in salicylic acid responsiveness
transcript:AT1G75250.1	GT1-motif	GGTTAAT	197	7	-	Avena sativa	light responsive element
transcript:AT1G75250.1	GT1-motif	GGTTAA	198	6	-	Arabidopsis thaliana	light responsive element
transcript:AT1G75250.1	GT1-motif	GGTTAA	695	6	+	Arabidopsis thaliana	light responsive element
transcript:AT1G75250.1	GT1-motif	GGTTAA	1271	6	-	Arabidopsis thaliana	light responsive element
transcript:AT1G75250.1	GT1-motif	GGTTAA	1285	6	-	Arabidopsis thaliana	light responsive element
transcript:AT1G75250.1	CGTCA-motif	CGTCA	1464	5	+	Hordeum vulgare	cis-acting regulatory element involved in the MeJA-responsiveness
transcript:AT1G75250.1	TGA-element	AACGAC	382	6	-	Brassica oleracea	auxin-responsive element
transcript:AT2G13960.1	LTR	CCGAAA	1210	6	-	Hordeum vulgare	cis-acting element involved in low-temperature responsiveness
transcript:AT2G13960.1	TGACG-motif	TGACG	409	5	-	Hordeum vulgare	cis-acting regulatory element involved in the MeJA-responsiveness
transcript:AT2G13960.1	TGACG-motif	TGACG	861	5	-	Hordeum vulgare	cis-acting regulatory element involved in the MeJA-responsiveness
transcript:AT2G13960.1	TGACG-motif	TGACG	1446	5	-	Hordeum vulgare	cis-acting regulatory element involved in the MeJA-responsiveness
transcript:AT2G13960.1	TC-rich repeats	GTTTTCTTAC	286	9	+	Nicotiana tabacum	cis-acting element involved in defense and stress responsiveness
transcript:AT2G13960.1	GT1-motif	GGTTAA	1739	6	-	Arabidopsis thaliana	light responsive element
transcript:AT2G13960.1	GT1-motif	GGTTAA	1820	6	+	Arabidopsis thaliana	light responsive element
transcript:AT2G13960.1	TCA-element	CCATCTTTTT	1082	9	-	Nicotiana tabacum	cis-acting element involved in salicylic acid responsiveness
transcript:AT2G13960.1	GATA-motif	GATAGGA	79	7	-	Arabidopsis thaliana	part of a light responsive element
transcript:AT2G13960.1	GATA-motif	AAGGATAAGG	1894	9	-	Solanum tuberosum	part of a light responsive element
transcript:AT2G13960.1	TGA-element	AACGAC	1555	6	-	Brassica oleracea	auxin-responsive element
transcript:AT2G13960.1	CGTCA-motif	CGTCA	409	5	+	Hordeum vulgare	cis-acting regulatory element involved in the MeJA-responsiveness
transcript:AT2G13960.1	CGTCA-motif	CGTCA	861	5	+	Hordeum vulgare	cis-acting regulatory element involved in the MeJA-responsiveness
transcript:AT2G13960.1	CGTCA-motif	CGTCA	1446	5	+	Hordeum vulgare	cis-acting regulatory element involved in the MeJA-responsiveness
transcript:AT2G13960.1	MBS	CAACTG	1514	6	-	Arabidopsis thaliana	MYB binding site involved in drought-inducibility
transcript:AT2G13960.1	TCT-motif	TCTTAC	26	6	-	Arabidopsis thaliana	part of a light responsive element
transcript:AT2G13960.1	TCT-motif	TCTTAC	290	6	+	Arabidopsis thaliana	part of a light responsive element
transcript:AT2G13960.1	TCT-motif	TCTTAC	1509	6	+	Arabidopsis thaliana	part of a light responsive element
transcript:AT2G18328.1	TC-rich repeats	GTTTTCTTAC	70	9	+	Nicotiana tabacum	cis-acting element involved in defense and stress responsiveness
transcript:AT2G18328.1	TC-rich repeats	ATTCTCTAAC	431	10	+	Nicotiana tabacum	cis-acting element involved in defense and stress responsiveness
transcript:AT2G18328.1	TGACG-motif	TGACG	831	5	+	Hordeum vulgare	cis-acting regulatory element involved in the MeJA-responsiveness
transcript:AT2G18328.1	TGACG-motif	TGACG	1304	5	-	Hordeum vulgare	cis-acting regulatory element involved in the MeJA-responsiveness
transcript:AT2G18328.1	TGACG-motif	TGACG	1958	5	-	Hordeum vulgare	cis-acting regulatory element involved in the MeJA-responsiveness
transcript:AT2G18328.1	LTR	CCGAAA	1243	6	+	Hordeum vulgare	cis-acting element involved in low-temperature responsiveness
transcript:AT2G18328.1	LTR	CCGAAA	1267	6	+	Hordeum vulgare	cis-acting element involved in low-temperature responsiveness
transcript:AT2G18328.1	GARE-motif	TCTGTTG	1017	7	-	Brassica oleracea	gibberellin-responsive element
transcript:AT2G18328.1	GARE-motif	TCTGTTG	1158	7	-	Brassica oleracea	gibberellin-responsive element
transcript:AT2G18328.1	I-box	atGATAAGGTC	1570	10	+	Helianthus annuus	part of a light responsive element
transcript:AT2G18328.1	MBS	CAACTG	1864	6	+	Arabidopsis thaliana	MYB binding site involved in drought-inducibility
transcript:AT2G18328.1	TCT-motif	TCTTAC	371	6	-	Arabidopsis thaliana	part of a light responsive element
transcript:AT2G18328.1	GATA-motif	AAGATAAGATT	397	10	+	Arabidopsis thaliana	part of a light responsive element
transcript:AT2G18328.1	GATA-motif	AAGATAAGATT	1184	10	+	Arabidopsis thaliana	part of a light responsive element
transcript:AT2G18328.1	GATA-motif	GATAGGG	1541	7	+	Pisum sativum	part of a light responsive element
transcript:AT2G18328.1	CGTCA-motif	CGTCA	831	5	-	Hordeum vulgare	cis-acting regulatory element involved in the MeJA-responsiveness
transcript:AT2G18328.1	CGTCA-motif	CGTCA	1304	5	+	Hordeum vulgare	cis-acting regulatory element involved in the MeJA-responsiveness
transcript:AT2G18328.1	CGTCA-motif	CGTCA	1958	5	+	Hordeum vulgare	cis-acting regulatory element involved in the MeJA-responsiveness
transcript:AT2G18328.1	GT1-motif	GGTTAAT	1548	7	+	Avena sativa	light responsive element
transcript:AT2G18328.1	TCA-element	CCATCTTTTT	621	9	-	Nicotiana tabacum	cis-acting element involved in salicylic acid responsiveness
transcript:AT2G18328.1	TCA-element	CCATCTTTTT	765	9	+	Nicotiana tabacum	cis-acting element involved in salicylic acid responsiveness
transcript:AT2G30420.1	GT1-motif	GGTTAAT	23	7	+	Avena sativa	light responsive element
transcript:AT2G30420.1	GT1-motif	GGTTAA	241	6	-	Arabidopsis thaliana	light responsive element
transcript:AT2G30420.1	TGA-element	AACGAC	843	6	-	Brassica oleracea	auxin-responsive element
transcript:AT2G30420.1	TATC-box	TATCCCA	745	7	-	Oryza sativa	cis-acting element involved in gibberellin-responsiveness
transcript:AT2G30420.1	CGTCA-motif	CGTCA	625	5	+	Hordeum vulgare	cis-acting regulatory element involved in the MeJA-responsiveness
transcript:AT2G30420.1	CGTCA-motif	CGTCA	1798	5	-	Hordeum vulgare	cis-acting regulatory element involved in the MeJA-responsiveness
transcript:AT2G30420.1	AE-box	AGAAACAA	1708	8	+	Arabidopsis thaliana	part of a module for light response
transcript:AT2G30420.1	TCT-motif	TCTTAC	491	6	+	Arabidopsis thaliana	part of a light responsive element
transcript:AT2G30420.1	TCT-motif	TCTTAC	1176	6	+	Arabidopsis thaliana	part of a light responsive element
transcript:AT2G30420.1	P-box	CCTTTTG	897	7	+	Oryza sativa	gibberellin-responsive element
transcript:AT2G30420.1	G-box	CACGAC	570	6	+	Zea mays	cis-acting regulatory element involved in light responsiveness
transcript:AT2G30420.1	G-box	TAACACGTAG	1006	9	+	Brassica oleracea	cis-acting regulatory element involved in light responsiveness
transcript:AT2G30420.1	G-box	TACGTG	1009	6	-	Arabidopsis thaliana	cis-acting regulatory element involved in light responsiveness
transcript:AT2G30420.1	G-box	TACGTG	1576	6	+	Arabidopsis thaliana	cis-acting regulatory element involved in light responsiveness
transcript:AT2G30420.1	LTR	CCGAAA	822	6	+	Hordeum vulgare	cis-acting element involved in low-temperature responsiveness
transcript:AT2G30420.1	LTR	CCGAAA	1425	6	-	Hordeum vulgare	cis-acting element involved in low-temperature responsiveness
transcript:AT2G30420.1	ABRE	ACGTG	1009	5	-	Arabidopsis thaliana	cis-acting element involved in the abscisic acid responsiveness
transcript:AT2G30420.1	ABRE	ACGTG	1577	5	+	Arabidopsis thaliana	cis-acting element involved in the abscisic acid responsiveness
transcript:AT2G30420.1	TGACG-motif	TGACG	625	5	-	Hordeum vulgare	cis-acting regulatory element involved in the MeJA-responsiveness
transcript:AT2G30420.1	TGACG-motif	TGACG	1798	5	+	Hordeum vulgare	cis-acting regulatory element involved in the MeJA-responsiveness
transcript:AT2G30424.1	TCA-element	CCATCTTTTT	1478	9	+	Nicotiana tabacum	cis-acting element involved in salicylic acid responsiveness
transcript:AT2G30424.1	CGTCA-motif	CGTCA	508	5	-	Hordeum vulgare	cis-acting regulatory element involved in the MeJA-responsiveness
transcript:AT2G30424.1	CGTCA-motif	CGTCA	1145	5	+	Hordeum vulgare	cis-acting regulatory element involved in the MeJA-responsiveness
transcript:AT2G30424.1	CGTCA-motif	CGTCA	1305	5	-	Hordeum vulgare	cis-acting regulatory element involved in the MeJA-responsiveness
transcript:AT2G30424.1	CGTCA-motif	CGTCA	1902	5	+	Hordeum vulgare	cis-acting regulatory element involved in the MeJA-responsiveness
transcript:AT2G30424.1	MBS	CAACTG	755	6	+	Arabidopsis thaliana	MYB binding site involved in drought-inducibility
transcript:AT2G30424.1	MBS	CAACTG	1814	6	-	Arabidopsis thaliana	MYB binding site involved in drought-inducibility
transcript:AT2G30424.1	MBS	CAACTG	1979	6	-	Arabidopsis thaliana	MYB binding site involved in drought-inducibility
transcript:AT2G30424.1	AE-box	AGAAACAA	853	8	+	Arabidopsis thaliana	part of a module for light response
transcript:AT2G30424.1	AE-box	AGAAACAA	1265	8	-	Arabidopsis thaliana	part of a module for light response
transcript:AT2G30424.1	G-box	TACGTG	732	6	+	Arabidopsis thaliana	cis-acting regulatory element involved in light responsiveness
transcript:AT2G30424.1	G-box	TACGTG	979	6	-	Arabidopsis thaliana	cis-acting regulatory element involved in light responsiveness
transcript:AT2G30424.1	LTR	CCGAAA	971	6	-	Hordeum vulgare	cis-acting element involved in low-temperature responsiveness
transcript:AT2G30424.1	ABRE	TACGTGTC	732	8	+	Oryza sativa	cis-acting element involved in the abscisic acid responsiveness
transcript:AT2G30424.1	ABRE	ACGTG	733	5	+	Arabidopsis thaliana	cis-acting element involved in the abscisic acid responsiveness
transcript:AT2G30424.1	ABRE	ACGTG	979	5	-	Arabidopsis thaliana	cis-acting element involved in the abscisic acid responsiveness
transcript:AT2G30424.1	TGACG-motif	TGACG	508	5	+	Hordeum vulgare	cis-acting regulatory element involved in the MeJA-responsiveness
transcript:AT2G30424.1	TGACG-motif	TGACG	1145	5	-	Hordeum vulgare	cis-acting regulatory element involved in the MeJA-responsiveness
transcript:AT2G30424.1	TGACG-motif	TGACG	1305	5	+	Hordeum vulgare	cis-acting regulatory element involved in the MeJA-responsiveness
transcript:AT2G30424.1	TGACG-motif	TGACG	1902	5	-	Hordeum vulgare	cis-acting regulatory element involved in the MeJA-responsiveness
transcript:AT2G30424.1	TC-rich repeats	ATTCTCTAAC	1958	9	+	Nicotiana tabacum	cis-acting element involved in defense and stress responsiveness
transcript:AT2G30432.1	G-box	CACGTT	985	6	+	Pisum sativum	cis-acting regulatory element involved in light responsiveness
transcript:AT2G30432.1	G-box	CACGTT	1098	6	-	Pisum sativum	cis-acting regulatory element involved in light responsiveness
transcript:AT2G30432.1	ABRE	ACGTG	985	5	-	Arabidopsis thaliana	cis-acting element involved in the abscisic acid responsiveness
transcript:AT2G30432.1	ABRE	ACGTG	1099	5	+	Arabidopsis thaliana	cis-acting element involved in the abscisic acid responsiveness
transcript:AT2G30432.1	TGACG-motif	TGACG	1109	5	+	Hordeum vulgare	cis-acting regulatory element involved in the MeJA-responsiveness
transcript:AT2G30432.1	GA-motif	ATAGATAA	64	8	+	Arabidopsis thaliana	part of a light responsive element
transcript:AT2G30432.1	I-box	AGATAAGG	136	8	-	Triticum aestivum	part of a light responsive element
transcript:AT2G30432.1	MBS	CAACTG	1019	6	-	Arabidopsis thaliana	MYB binding site involved in drought-inducibility
transcript:AT2G30432.1	AE-box	AGAAACAA	1962	8	-	Arabidopsis thaliana	part of a module for light response
transcript:AT2G30432.1	CGTCA-motif	CGTCA	1109	5	-	Hordeum vulgare	cis-acting regulatory element involved in the MeJA-responsiveness
transcript:AT2G30432.1	TGA-element	AACGAC	496	6	-	Brassica oleracea	auxin-responsive element
transcript:AT2G30432.1	GT1-motif	GGTTAA	442	6	+	Arabidopsis thaliana	light responsive element
transcript:AT2G36960.1	LTR	CCGAAA	349	6	+	Hordeum vulgare	cis-acting element involved in low-temperature responsiveness
transcript:AT2G36960.1	LTR	CCGAAA	1595	6	-	Hordeum vulgare	cis-acting element involved in low-temperature responsiveness
transcript:AT2G36960.1	TGACG-motif	TGACG	476	5	+	Hordeum vulgare	cis-acting regulatory element involved in the MeJA-responsiveness
transcript:AT2G36960.1	TGACG-motif	TGACG	1132	5	+	Hordeum vulgare	cis-acting regulatory element involved in the MeJA-responsiveness
transcript:AT2G36960.1	TGACG-motif	TGACG	1525	5	-	Hordeum vulgare	cis-acting regulatory element involved in the MeJA-responsiveness
transcript:AT2G36960.1	ABRE	ACGTG	388	5	+	Arabidopsis thaliana	cis-acting element involved in the abscisic acid responsiveness
transcript:AT2G36960.1	ABRE	ACGTG	631	5	+	Arabidopsis thaliana	cis-acting element involved in the abscisic acid responsiveness
transcript:AT2G36960.1	ABRE	CACGTG	965	6	+	Arabidopsis thaliana	cis-acting element involved in the abscisic acid responsiveness
transcript:AT2G36960.1	ABRE	ACGTG	966	5	+	Arabidopsis thaliana	cis-acting element involved in the abscisic acid responsiveness
transcript:AT2G36960.1	TC-rich repeats	GTTTTCTTAC	1260	9	-	Nicotiana tabacum	cis-acting element involved in defense and stress responsiveness
transcript:AT2G36960.1	G-box	CACGTG	965	6	+	Pisum sativum	cis-acting regulatory element involved in light responsiveness
transcript:AT2G36960.1	GT1-motif	GGTTAA	345	6	-	Arabidopsis thaliana	light responsive element
transcript:AT2G36960.1	GT1-motif	GGTTAA	1298	6	-	Arabidopsis thaliana	light responsive element
transcript:AT2G36960.1	CGTCA-motif	CGTCA	476	5	-	Hordeum vulgare	cis-acting regulatory element involved in the MeJA-responsiveness
transcript:AT2G36960.1	CGTCA-motif	CGTCA	1132	5	-	Hordeum vulgare	cis-acting regulatory element involved in the MeJA-responsiveness
transcript:AT2G36960.1	CGTCA-motif	CGTCA	1525	5	+	Hordeum vulgare	cis-acting regulatory element involved in the MeJA-responsiveness
transcript:AT2G36960.1	GATA-motif	AAGATAAGATT	753	10	+	Arabidopsis thaliana	part of a light responsive element
transcript:AT2G36960.1	MBS	CAACTG	1141	6	+	Arabidopsis thaliana	MYB binding site involved in drought-inducibility
transcript:AT2G36960.1	G-box	TACGTG	387	6	+	Arabidopsis thaliana	cis-acting regulatory element involved in light responsiveness
transcript:AT2G36960.1	G-box	TACGTG	630	6	+	Arabidopsis thaliana	cis-acting regulatory element involved in light responsiveness
transcript:AT2G36960.1	G-box	GCCACGTGGA	963	9	+	Arabidopsis thaliana	cis-acting regulatory element involved in light responsiveness
transcript:AT2G36960.1	G-box	CACGTG	965	6	+	Arabidopsis thaliana	cis-acting regulatory element involved in light responsiveness
transcript:AT2G36960.1	G-box	CACGAC	1844	6	-	Zea mays	cis-acting regulatory element involved in light responsiveness
transcript:AT2G36960.1	I-box	GTATAAGGCC	677	9	+	Larix laricina	part of a light responsive element
transcript:AT2G42150.1	G-box	CACGTG	1020	6	-	Pisum sativum	cis-acting regulatory element involved in light responsiveness
transcript:AT2G42150.1	TC-rich repeats	ATTCTCTAAC	591	9	+	Nicotiana tabacum	cis-acting element involved in defense and stress responsiveness
transcript:AT2G42150.1	TGACG-motif	TGACG	438	5	+	Hordeum vulgare	cis-acting regulatory element involved in the MeJA-responsiveness
transcript:AT2G42150.1	TGACG-motif	TGACG	1223	5	+	Hordeum vulgare	cis-acting regulatory element involved in the MeJA-responsiveness
transcript:AT2G42150.1	ABRE	CACGTG	1020	6	-	Arabidopsis thaliana	cis-acting element involved in the abscisic acid responsiveness
transcript:AT2G42150.1	ABRE	ACGTG	1021	5	+	Arabidopsis thaliana	cis-acting element involved in the abscisic acid responsiveness
transcript:AT2G42150.1	ABRE	ACGTG	1225	5	+	Arabidopsis thaliana	cis-acting element involved in the abscisic acid responsiveness
transcript:AT2G42150.1	ABRE	ACGTG	1565	5	-	Arabidopsis thaliana	cis-acting element involved in the abscisic acid responsiveness
transcript:AT2G42150.1	AE-box	AGAAACAA	615	8	+	Arabidopsis thaliana	part of a module for light response
transcript:AT2G42150.1	AE-box	AGAAACAA	1433	8	-	Arabidopsis thaliana	part of a module for light response
transcript:AT2G42150.1	TCT-motif	TCTTAC	850	6	+	Arabidopsis thaliana	part of a light responsive element
transcript:AT2G42150.1	G-box	CACGTG	1020	6	-	Arabidopsis thaliana	cis-acting regulatory element involved in light responsiveness
transcript:AT2G42150.1	G-box	CACGTC	1224	6	-	Zea mays	cis-acting regulatory element involved in light responsiveness
transcript:AT2G42150.1	G-box	TAACACGTAG	1562	9	+	Brassica oleracea	cis-acting regulatory element involved in light responsiveness
transcript:AT2G42150.1	G-box	TACGTG	1565	6	-	Arabidopsis thaliana	cis-acting regulatory element involved in light responsiveness
transcript:AT2G42150.1	GT1-motif	GTGTGTGAA	169	9	+	Solanum tuberosum	light responsive element
transcript:AT2G42150.1	GT1-motif	GGTTAAT	189	7	+	Avena sativa	light responsive element
transcript:AT2G42150.1	GT1-motif	GGTTAAT	266	7	+	Avena sativa	light responsive element
transcript:AT2G42150.1	TCA-element	CCATCTTTTT	1210	9	+	Nicotiana tabacum	cis-acting element involved in salicylic acid responsiveness
transcript:AT2G42150.1	GATA-motif	AAGATAAGATT	313	10	+	Arabidopsis thaliana	part of a light responsive element
transcript:AT2G42150.1	GATA-motif	AAGATAAGATT	352	11	+	Arabidopsis thaliana	part of a light responsive element
transcript:AT2G42150.1	CGTCA-motif	CGTCA	438	5	-	Hordeum vulgare	cis-acting regulatory element involved in the MeJA-responsiveness
transcript:AT2G42150.1	CGTCA-motif	CGTCA	1223	5	-	Hordeum vulgare	cis-acting regulatory element involved in the MeJA-responsiveness
transcript:AT2G42150.1	TATC-box	TATCCCA	1032	7	-	Oryza sativa	cis-acting element involved in gibberellin-responsiveness
transcript:AT2G44430.1	GARE-motif	TCTGTTG	509	7	-	Brassica oleracea	gibberellin-responsive element
transcript:AT2G44430.1	G-box	CACGTG	175	6	+	Arabidopsis thaliana	cis-acting regulatory element involved in light responsiveness
transcript:AT2G44430.1	G-box	CACGTG	1066	6	-	Arabidopsis thaliana	cis-acting regulatory element involved in light responsiveness
transcript:AT2G44430.1	AE-box	AGAAACTT	88	8	+	Arabidopsis thaliana	part of a module for light response
transcript:AT2G44430.1	P-box	CCTTTTG	2012	7	-	Oryza sativa	gibberellin-responsive element
transcript:AT2G44430.1	TGA-element	AACGAC	1452	6	+	Brassica oleracea	auxin-responsive element
transcript:AT2G44430.1	GT1-motif	GGTTAA	1648	6	+	Arabidopsis thaliana	light responsive element
transcript:AT2G44430.1	G-box	CACGTG	175	6	+	Pisum sativum	cis-acting regulatory element involved in light responsiveness
transcript:AT2G44430.1	G-box	CACGTG	1066	6	-	Pisum sativum	cis-acting regulatory element involved in light responsiveness
transcript:AT2G44430.1	ABRE	CACGTG	175	6	+	Arabidopsis thaliana	cis-acting element involved in the abscisic acid responsiveness
transcript:AT2G44430.1	ABRE	ACGTG	176	5	+	Arabidopsis thaliana	cis-acting element involved in the abscisic acid responsiveness
transcript:AT2G44430.1	ABRE	CACGTG	1066	6	-	Arabidopsis thaliana	cis-acting element involved in the abscisic acid responsiveness
transcript:AT2G44430.1	ABRE	ACGTG	1067	5	+	Arabidopsis thaliana	cis-acting element involved in the abscisic acid responsiveness
transcript:AT2G44430.1	LTR	CCGAAA	1527	6	+	Hordeum vulgare	cis-acting element involved in low-temperature responsiveness
transcript:AT2G44430.1	LTR	CCGAAA	1676	6	-	Hordeum vulgare	cis-acting element involved in low-temperature responsiveness
transcript:AT2G46410.1	TC-rich repeats	GTTTTCTTAC	606	9	-	Nicotiana tabacum	cis-acting element involved in defense and stress responsiveness
transcript:AT2G46410.1	G-box	CACGTG	35	6	+	Pisum sativum	cis-acting regulatory element involved in light responsiveness
transcript:AT2G46410.1	G-box	CACGTG	129	6	+	Pisum sativum	cis-acting regulatory element involved in light responsiveness
transcript:AT2G46410.1	G-box	CACGTT	386	6	-	Pisum sativum	cis-acting regulatory element involved in light responsiveness
transcript:AT2G46410.1	TGACG-motif	TGACG	534	5	-	Hordeum vulgare	cis-acting regulatory element involved in the MeJA-responsiveness
transcript:AT2G46410.1	TGACG-motif	TGACG	1171	5	+	Hordeum vulgare	cis-acting regulatory element involved in the MeJA-responsiveness
transcript:AT2G46410.1	ABRE	CGCACGTGTC	33	9	-	Hordeum vulgare	cis-acting element involved in the abscisic acid responsiveness
transcript:AT2G46410.1	ABRE	CACGTG	35	6	+	Arabidopsis thaliana	cis-acting element involved in the abscisic acid responsiveness
transcript:AT2G46410.1	ABRE	ACGTG	36	5	+	Arabidopsis thaliana	cis-acting element involved in the abscisic acid responsiveness
transcript:AT2G46410.1	ABRE	GCCGCGTGGC	80	10	+	Oryza sativa	cis-acting element involved in the abscisic acid responsiveness
transcript:AT2G46410.1	ABRE	GCAACGTGTC	127	9	-	Hordeum vulgare	cis-acting element involved in the abscisic acid responsiveness
transcript:AT2G46410.1	ABRE	CACGTG	129	6	+	Arabidopsis thaliana	cis-acting element involved in the abscisic acid responsiveness
transcript:AT2G46410.1	ABRE	ACGTG	130	5	+	Arabidopsis thaliana	cis-acting element involved in the abscisic acid responsiveness
transcript:AT2G46410.1	ABRE	ACGTG	291	5	-	Arabidopsis thaliana	cis-acting element involved in the abscisic acid responsiveness
transcript:AT2G46410.1	ABRE	ACGTG	387	5	+	Arabidopsis thaliana	cis-acting element involved in the abscisic acid responsiveness
transcript:AT2G46410.1	LTR	CCGAAA	1113	6	-	Hordeum vulgare	cis-acting element involved in low-temperature responsiveness
transcript:AT2G46410.1	G-box	CACGAC	30	6	+	Zea mays	cis-acting regulatory element involved in light responsiveness
transcript:AT2G46410.1	G-box	ACACGTGT	34	8	+	Brassica napus	cis-acting regulatory element involved in light responsiveness
transcript:AT2G46410.1	G-box	CACGTG	35	6	+	Arabidopsis thaliana	cis-acting regulatory element involved in light responsiveness
transcript:AT2G46410.1	G-box	tgACACGTGGCA	126	11	+	Lycopersicon esculentum	cis-acting regulatory element involved in light responsiveness
transcript:AT2G46410.1	G-box	ACACGTGGC	128	9	+	Brassica napus	cis-acting regulatory element involved in light responsiveness
transcript:AT2G46410.1	G-box	CACGTG	129	6	+	Arabidopsis thaliana	cis-acting regulatory element involved in light responsiveness
transcript:AT2G46410.1	G-box	CCACGTAA	290	8	+	Brassica napus	cis-acting regulatory element involved in light responsiveness
transcript:AT2G46410.1	G-box	TACGTG	291	6	-	Arabidopsis thaliana	cis-acting regulatory element involved in light responsiveness
transcript:AT2G46410.1	GARE-motif	TCTGTTG	368	7	+	Brassica oleracea	gibberellin-responsive element
transcript:AT2G46410.1	MBS	CAACTG	1549	6	+	Arabidopsis thaliana	MYB binding site involved in drought-inducibility
transcript:AT2G46410.1	AE-box	AGAAACAA	1475	8	+	Arabidopsis thaliana	part of a module for light response
transcript:AT2G46410.1	AE-box	AGAAACAA	1950	8	-	Arabidopsis thaliana	part of a module for light response
transcript:AT2G46410.1	CGTCA-motif	CGTCA	534	5	+	Hordeum vulgare	cis-acting regulatory element involved in the MeJA-responsiveness
transcript:AT2G46410.1	CGTCA-motif	CGTCA	1171	5	-	Hordeum vulgare	cis-acting regulatory element involved in the MeJA-responsiveness
transcript:AT2G46410.1	TGA-element	AACGAC	1622	6	-	Brassica oleracea	auxin-responsive element
transcript:AT2G46410.1	GT1-motif	GGTTAA	524	6	-	Arabidopsis thaliana	light responsive element
transcript:AT2G46410.1	GT1-motif	GGTTAA	857	6	-	Arabidopsis thaliana	light responsive element
transcript:AT2G46410.1	GT1-motif	GGTTAA	1057	6	+	Arabidopsis thaliana	light responsive element
transcript:AT2G46410.1	TCA-element	TCAGAAGAGG	1256	10	-	Brassica oleracea	cis-acting element involved in salicylic acid responsiveness
transcript:AT2G46830.1	CAT-box	GCCACT	49	6	+	Arabidopsis thaliana	cis-acting regulatory element related to meristem expression
transcript:AT2G46830.1	CAT-box	GCCACT	252	6	-	Arabidopsis thaliana	cis-acting regulatory element related to meristem expression
transcript:AT2G46830.1	CAT-box	GCCACT	1609	6	+	Arabidopsis thaliana	cis-acting regulatory element related to meristem expression
transcript:AT2G46830.1	CAT-box	GCCACT	1692	6	-	Arabidopsis thaliana	cis-acting regulatory element related to meristem expression
transcript:AT2G46830.1	G-box	CACGTC	629	6	-	Zea mays	cis-acting regulatory element involved in light responsiveness
transcript:AT2G46830.1	G-box	CACGTC	973	6	+	Zea mays	cis-acting regulatory element involved in light responsiveness
transcript:AT2G46830.1	G-box	ACACGTGT	1411	8	-	Brassica napus	cis-acting regulatory element involved in light responsiveness
transcript:AT2G46830.1	G-box	CACGTG	1412	6	-	Arabidopsis thaliana	cis-acting regulatory element involved in light responsiveness
transcript:AT2G46830.1	I-box	GTATAAGGCC	1217	9	-	Larix laricina	part of a light responsive element
transcript:AT2G46830.1	TCT-motif	TCTTAC	120	6	+	Arabidopsis thaliana	part of a light responsive element
transcript:AT2G46830.1	TCT-motif	TCTTAC	1788	6	+	Arabidopsis thaliana	part of a light responsive element
transcript:AT2G46830.1	AE-box	AGAAACAA	1856	8	-	Arabidopsis thaliana	part of a module for light response
transcript:AT2G46830.1	CGTCA-motif	CGTCA	90	5	+	Hordeum vulgare	cis-acting regulatory element involved in the MeJA-responsiveness
transcript:AT2G46830.1	AuxRR-core	GGTCCAT	657	7	-	Nicotiana tabacum	cis-acting regulatory element involved in auxin responsiveness
transcript:AT2G46830.1	AuxRR-core	GGTCCAT	1296	7	+	Nicotiana tabacum	cis-acting regulatory element involved in auxin responsiveness
transcript:AT2G46830.1	GT1-motif	GGTTAA	729	6	+	Arabidopsis thaliana	light responsive element
transcript:AT2G46830.1	GT1-motif	GGTTAA	731	6	-	Arabidopsis thaliana	light responsive element
transcript:AT2G46830.1	GT1-motif	GGTTAA	1494	6	-	Arabidopsis thaliana	light responsive element
transcript:AT2G46830.1	GT1-motif	GGTTAA	1676	6	+	Arabidopsis thaliana	light responsive element
transcript:AT2G46830.1	TC-rich repeats	GTTTTCTTAC	1784	9	+	Nicotiana tabacum	cis-acting element involved in defense and stress responsiveness
transcript:AT2G46830.1	TC-rich repeats	GTTTTCTTAC	1795	9	+	Nicotiana tabacum	cis-acting element involved in defense and stress responsiveness
transcript:AT2G46830.1	G-box	CACGTG	1412	6	-	Pisum sativum	cis-acting regulatory element involved in light responsiveness
transcript:AT2G46830.1	TGACG-motif	TGACG	90	5	-	Hordeum vulgare	cis-acting regulatory element involved in the MeJA-responsiveness
transcript:AT2G46830.1	ABRE	ACGTG	630	5	+	Arabidopsis thaliana	cis-acting element involved in the abscisic acid responsiveness
transcript:AT2G46830.1	ABRE	ACGTG	973	5	-	Arabidopsis thaliana	cis-acting element involved in the abscisic acid responsiveness
transcript:AT2G46830.1	ABRE	GACACGTGGC	1410	9	-	Triticum aestivum	cis-acting element involved in the abscisic acid responsiveness
transcript:AT2G46830.1	ABRE	CACGTG	1412	6	-	Arabidopsis thaliana	cis-acting element involved in the abscisic acid responsiveness
transcript:AT2G46830.1	ABRE	ACGTG	1413	5	+	Arabidopsis thaliana	cis-acting element involved in the abscisic acid responsiveness
transcript:AT2G46830.1	LTR	CCGAAA	281	6	-	Hordeum vulgare	cis-acting element involved in low-temperature responsiveness
transcript:AT3G09600.1	GARE-motif	TCTGTTG	382	7	-	Brassica oleracea	gibberellin-responsive element
transcript:AT3G09600.1	GARE-motif	TCTGTTG	1381	7	+	Brassica oleracea	gibberellin-responsive element
transcript:AT3G09600.1	G-box	CACGTC	504	6	-	Zea mays	cis-acting regulatory element involved in light responsiveness
transcript:AT3G09600.1	G-box	CACGTG	691	6	+	Arabidopsis thaliana	cis-acting regulatory element involved in light responsiveness
transcript:AT3G09600.1	G-box	CACGTC	842	6	-	Zea mays	cis-acting regulatory element involved in light responsiveness
transcript:AT3G09600.1	G-box	CACGTC	897	6	-	Zea mays	cis-acting regulatory element involved in light responsiveness
transcript:AT3G09600.1	G-box	CACGTG	911	6	+	Arabidopsis thaliana	cis-acting regulatory element involved in light responsiveness
transcript:AT3G09600.1	G-box	CACGTG	985	6	+	Arabidopsis thaliana	cis-acting regulatory element involved in light responsiveness
transcript:AT3G09600.1	G-box	CACGAC	1006	6	-	Zea mays	cis-acting regulatory element involved in light responsiveness
transcript:AT3G09600.1	G-box	CACGTG	1810	6	-	Arabidopsis thaliana	cis-acting regulatory element involved in light responsiveness
transcript:AT3G09600.1	G-box	GCCACGTGGA	1942	9	+	Arabidopsis thaliana	cis-acting regulatory element involved in light responsiveness
transcript:AT3G09600.1	CAT-box	GCCACT	1731	6	+	Arabidopsis thaliana	cis-acting regulatory element related to meristem expression
transcript:AT3G09600.1	AE-box	AGAAACAA	155	8	+	Arabidopsis thaliana	part of a module for light response
transcript:AT3G09600.1	TCT-motif	TCTTAC	835	6	-	Arabidopsis thaliana	part of a light responsive element
transcript:AT3G09600.1	TCT-motif	TCTTAC	1354	6	-	Arabidopsis thaliana	part of a light responsive element
transcript:AT3G09600.1	TCT-motif	TCTTAC	1987	6	+	Arabidopsis thaliana	part of a light responsive element
transcript:AT3G09600.1	TGA-element	AACGAC	1460	6	+	Brassica oleracea	auxin-responsive element
transcript:AT3G09600.1	TGA-element	AACGAC	1622	6	+	Brassica oleracea	auxin-responsive element
transcript:AT3G09600.1	CGTCA-motif	CGTCA	249	5	-	Hordeum vulgare	cis-acting regulatory element involved in the MeJA-responsiveness
transcript:AT3G09600.1	CGTCA-motif	CGTCA	865	5	-	Hordeum vulgare	cis-acting regulatory element involved in the MeJA-responsiveness
transcript:AT3G09600.1	GT1-motif	GGTTAA	188	6	+	Arabidopsis thaliana	light responsive element
transcript:AT3G09600.1	GT1-motif	GTGTGTGAA	1023	9	+	Solanum tuberosum	light responsive element
transcript:AT3G09600.1	GT1-motif	GGTTAA	1316	6	-	Arabidopsis thaliana	light responsive element
transcript:AT3G09600.1	G-box	CACGTG	691	6	+	Pisum sativum	cis-acting regulatory element involved in light responsiveness
transcript:AT3G09600.1	G-box	CACGTG	911	6	+	Pisum sativum	cis-acting regulatory element involved in light responsiveness
transcript:AT3G09600.1	G-box	CACGTG	985	6	+	Pisum sativum	cis-acting regulatory element involved in light responsiveness
transcript:AT3G09600.1	G-box	CACGTG	1810	6	-	Pisum sativum	cis-acting regulatory element involved in light responsiveness
transcript:AT3G09600.1	G-box	TCCACATGGCA	1941	10	-	Triticum aestivum	cis-acting regulatory element involved in light responsiveness
transcript:AT3G09600.1	TC-rich repeats	ATTCTCTAAC	425	9	+	Nicotiana tabacum	cis-acting element involved in defense and stress responsiveness
transcript:AT3G09600.1	TC-rich repeats	GTTTTCTTAC	835	9	-	Nicotiana tabacum	cis-acting element involved in defense and stress responsiveness
transcript:AT3G09600.1	TC-rich repeats	ATTCTCTAAC	1099	9	-	Nicotiana tabacum	cis-acting element involved in defense and stress responsiveness
transcript:AT3G09600.1	ABRE	ACGTG	505	5	+	Arabidopsis thaliana	cis-acting element involved in the abscisic acid responsiveness
transcript:AT3G09600.1	ABRE	CACGTG	691	6	+	Arabidopsis thaliana	cis-acting element involved in the abscisic acid responsiveness
transcript:AT3G09600.1	ABRE	ACGTG	692	5	+	Arabidopsis thaliana	cis-acting element involved in the abscisic acid responsiveness
transcript:AT3G09600.1	ABRE	ACGTG	843	5	+	Arabidopsis thaliana	cis-acting element involved in the abscisic acid responsiveness
transcript:AT3G09600.1	ABRE	ACGTG	898	5	+	Arabidopsis thaliana	cis-acting element involved in the abscisic acid responsiveness
transcript:AT3G09600.1	ABRE	CGCACGTGTC	909	9	-	Hordeum vulgare	cis-acting element involved in the abscisic acid responsiveness
transcript:AT3G09600.1	ABRE	CACGTG	911	6	+	Arabidopsis thaliana	cis-acting element involved in the abscisic acid responsiveness
transcript:AT3G09600.1	ABRE	ACGTG	912	5	+	Arabidopsis thaliana	cis-acting element involved in the abscisic acid responsiveness
transcript:AT3G09600.1	ABRE	CGCACGTGTC	983	9	+	Hordeum vulgare	cis-acting element involved in the abscisic acid responsiveness
transcript:AT3G09600.1	ABRE	CACGTG	985	6	+	Arabidopsis thaliana	cis-acting element involved in the abscisic acid responsiveness
transcript:AT3G09600.1	ABRE	ACGTG	986	5	+	Arabidopsis thaliana	cis-acting element involved in the abscisic acid responsiveness
transcript:AT3G09600.1	ABRE	CACGTG	1810	6	-	Arabidopsis thaliana	cis-acting element involved in the abscisic acid responsiveness
transcript:AT3G09600.1	ABRE	ACGTG	1811	5	+	Arabidopsis thaliana	cis-acting element involved in the abscisic acid responsiveness
transcript:AT3G09600.1	TGACG-motif	TGACG	249	5	+	Hordeum vulgare	cis-acting regulatory element involved in the MeJA-responsiveness
transcript:AT3G09600.1	TGACG-motif	TGACG	865	5	+	Hordeum vulgare	cis-acting regulatory element involved in the MeJA-responsiveness
transcript:AT3G10113.1	GT1-motif	GGTTAA	1820	6	-	Arabidopsis thaliana	light responsive element
transcript:AT3G10113.1	CGTCA-motif	CGTCA	23	5	+	Hordeum vulgare	cis-acting regulatory element involved in the MeJA-responsiveness
transcript:AT3G10113.1	CGTCA-motif	CGTCA	1692	5	+	Hordeum vulgare	cis-acting regulatory element involved in the MeJA-responsiveness
transcript:AT3G10113.1	CGTCA-motif	CGTCA	1704	5	-	Hordeum vulgare	cis-acting regulatory element involved in the MeJA-responsiveness
transcript:AT3G10113.1	CGTCA-motif	CGTCA	1914	5	+	Hordeum vulgare	cis-acting regulatory element involved in the MeJA-responsiveness
transcript:AT3G10113.1	TGA-element	AACGAC	42	6	+	Brassica oleracea	auxin-responsive element
transcript:AT3G10113.1	TGACG-motif	TGACG	23	5	-	Hordeum vulgare	cis-acting regulatory element involved in the MeJA-responsiveness
transcript:AT3G10113.1	TGACG-motif	TGACG	1692	5	-	Hordeum vulgare	cis-acting regulatory element involved in the MeJA-responsiveness
transcript:AT3G10113.1	TGACG-motif	TGACG	1704	5	+	Hordeum vulgare	cis-acting regulatory element involved in the MeJA-responsiveness
transcript:AT3G10113.1	TGACG-motif	TGACG	1914	5	-	Hordeum vulgare	cis-acting regulatory element involved in the MeJA-responsiveness
transcript:AT3G10580.1	G-box	TAAACGTG	339	8	-	Brassica oleracea	cis-acting regulatory element involved in light responsiveness
transcript:AT3G10580.1	G-box	TAAACGTG	462	8	-	Brassica oleracea	cis-acting regulatory element involved in light responsiveness
transcript:AT3G10580.1	G-box	TACGTG	1039	6	+	Arabidopsis thaliana	cis-acting regulatory element involved in light responsiveness
transcript:AT3G10580.1	I-box	atGATAAGGTC	1568	10	+	Helianthus annuus	part of a light responsive element
transcript:AT3G10580.1	I-box	GTATAAGGCC	1689	9	+	Larix laricina	part of a light responsive element
transcript:AT3G10580.1	TCT-motif	TCTTAC	1476	6	-	Arabidopsis thaliana	part of a light responsive element
transcript:AT3G10580.1	TCT-motif	TCTTAC	1830	6	-	Arabidopsis thaliana	part of a light responsive element
transcript:AT3G10580.1	P-box	CCTTTTG	1456	7	-	Oryza sativa	gibberellin-responsive element
transcript:AT3G10580.1	CGTCA-motif	CGTCA	1049	5	-	Hordeum vulgare	cis-acting regulatory element involved in the MeJA-responsiveness
transcript:AT3G10580.1	CGTCA-motif	CGTCA	1343	5	-	Hordeum vulgare	cis-acting regulatory element involved in the MeJA-responsiveness
transcript:AT3G10580.1	CGTCA-motif	CGTCA	1608	5	-	Hordeum vulgare	cis-acting regulatory element involved in the MeJA-responsiveness
transcript:AT3G10580.1	GATA-motif	AAGATAAGATT	268	10	-	Arabidopsis thaliana	part of a light responsive element
transcript:AT3G10580.1	GT1-motif	GGTTAA	521	6	+	Arabidopsis thaliana	light responsive element
transcript:AT3G10580.1	GT1-motif	GGTTAAT	578	7	+	Avena sativa	light responsive element
transcript:AT3G10580.1	GT1-motif	GGTTAA	1783	6	+	Arabidopsis thaliana	light responsive element
transcript:AT3G10580.1	TCA-element	CCATCTTTTT	413	9	+	Nicotiana tabacum	cis-acting element involved in salicylic acid responsiveness
transcript:AT3G10580.1	TCA-element	TCAGAAGAGG	1111	9	+	Brassica oleracea	cis-acting element involved in salicylic acid responsiveness
transcript:AT3G10580.1	TCA-element	TCAGAAGAGG	1477	9	+	Brassica oleracea	cis-acting element involved in salicylic acid responsiveness
transcript:AT3G10580.1	TC-rich repeats	ATTCTCTAAC	1312	9	-	Nicotiana tabacum	cis-acting element involved in defense and stress responsiveness
transcript:AT3G10580.1	G-box	CACGTT	339	6	+	Pisum sativum	cis-acting regulatory element involved in light responsiveness
transcript:AT3G10580.1	G-box	CACGTT	462	6	+	Pisum sativum	cis-acting regulatory element involved in light responsiveness
transcript:AT3G10580.1	TGACG-motif	TGACG	1049	5	+	Hordeum vulgare	cis-acting regulatory element involved in the MeJA-responsiveness
transcript:AT3G10580.1	TGACG-motif	TGACG	1343	5	+	Hordeum vulgare	cis-acting regulatory element involved in the MeJA-responsiveness
transcript:AT3G10580.1	TGACG-motif	TGACG	1608	5	+	Hordeum vulgare	cis-acting regulatory element involved in the MeJA-responsiveness
transcript:AT3G10580.1	ABRE	ACGTG	339	5	-	Arabidopsis thaliana	cis-acting element involved in the abscisic acid responsiveness
transcript:AT3G10580.1	ABRE	ACGTG	462	5	-	Arabidopsis thaliana	cis-acting element involved in the abscisic acid responsiveness
transcript:AT3G10580.1	ABRE	TACGTGTC	1039	8	+	Oryza sativa	cis-acting element involved in the abscisic acid responsiveness
transcript:AT3G10580.1	ABRE	ACGTG	1040	5	+	Arabidopsis thaliana	cis-acting element involved in the abscisic acid responsiveness
transcript:AT3G10590.1	GATA-motif	AAGGATAAGG	722	9	+	Solanum tuberosum	part of a light responsive element
transcript:AT3G10590.1	TGA-element	AACGAC	1282	6	+	Brassica oleracea	auxin-responsive element
transcript:AT3G10590.1	AuxRR-core	GGTCCAT	763	7	-	Nicotiana tabacum	cis-acting regulatory element involved in auxin responsiveness
transcript:AT3G10590.1	CGTCA-motif	CGTCA	194	5	+	Hordeum vulgare	cis-acting regulatory element involved in the MeJA-responsiveness
transcript:AT3G10590.1	TCA-element	CCATCTTTTT	1530	9	+	Nicotiana tabacum	cis-acting element involved in salicylic acid responsiveness
transcript:AT3G10590.1	TCA-element	CCATCTTTTT	1983	9	+	Nicotiana tabacum	cis-acting element involved in salicylic acid responsiveness
transcript:AT3G10590.1	GT1-motif	GGTTAA	1587	6	-	Arabidopsis thaliana	light responsive element
transcript:AT3G10590.1	GT1-motif	GGTTAA	1709	6	+	Arabidopsis thaliana	light responsive element
transcript:AT3G10590.1	G-box	ACACGTGT	57	8	+	Brassica napus	cis-acting regulatory element involved in light responsiveness
transcript:AT3G10590.1	G-box	CACGTG	58	6	+	Arabidopsis thaliana	cis-acting regulatory element involved in light responsiveness
transcript:AT3G10590.1	G-box	ACACGTGT	85	8	+	Brassica napus	cis-acting regulatory element involved in light responsiveness
transcript:AT3G10590.1	G-box	CACGTG	86	6	+	Arabidopsis thaliana	cis-acting regulatory element involved in light responsiveness
transcript:AT3G10590.1	G-box	TAACACGTAG	110	9	+	Brassica oleracea	cis-acting regulatory element involved in light responsiveness
transcript:AT3G10590.1	G-box	TACGTG	113	6	-	Arabidopsis thaliana	cis-acting regulatory element involved in light responsiveness
transcript:AT3G10590.1	G-box	ACACGTGT	137	8	+	Brassica napus	cis-acting regulatory element involved in light responsiveness
transcript:AT3G10590.1	G-box	CACGTG	138	6	+	Arabidopsis thaliana	cis-acting regulatory element involved in light responsiveness
transcript:AT3G10590.1	G-box	TACGTG	166	6	-	Arabidopsis thaliana	cis-acting regulatory element involved in light responsiveness
transcript:AT3G10590.1	G-box	TACGTG	846	6	-	Arabidopsis thaliana	cis-acting regulatory element involved in light responsiveness
transcript:AT3G10590.1	G-box	TACGTG	1660	6	-	Arabidopsis thaliana	cis-acting regulatory element involved in light responsiveness
transcript:AT3G10590.1	CAT-box	GCCACT	1253	6	-	Arabidopsis thaliana	cis-acting regulatory element related to meristem expression
transcript:AT3G10590.1	AE-box	AGAAACAA	1964	8	-	Arabidopsis thaliana	part of a module for light response
transcript:AT3G10590.1	TCT-motif	TCTTAC	985	6	+	Arabidopsis thaliana	part of a light responsive element
transcript:AT3G10590.1	TCT-motif	TCTTAC	1663	6	-	Arabidopsis thaliana	part of a light responsive element
transcript:AT3G10590.1	ABRE	CACGTG	58	6	+	Arabidopsis thaliana	cis-acting element involved in the abscisic acid responsiveness
transcript:AT3G10590.1	ABRE	ACGTG	59	5	+	Arabidopsis thaliana	cis-acting element involved in the abscisic acid responsiveness
transcript:AT3G10590.1	ABRE	CACGTG	86	6	+	Arabidopsis thaliana	cis-acting element involved in the abscisic acid responsiveness
transcript:AT3G10590.1	ABRE	ACGTG	87	5	+	Arabidopsis thaliana	cis-acting element involved in the abscisic acid responsiveness
transcript:AT3G10590.1	ABRE	ACGTG	113	5	-	Arabidopsis thaliana	cis-acting element involved in the abscisic acid responsiveness
transcript:AT3G10590.1	ABRE	CACGTG	138	6	+	Arabidopsis thaliana	cis-acting element involved in the abscisic acid responsiveness
transcript:AT3G10590.1	ABRE	ACGTG	139	5	+	Arabidopsis thaliana	cis-acting element involved in the abscisic acid responsiveness
transcript:AT3G10590.1	ABRE	ACGTG	166	5	-	Arabidopsis thaliana	cis-acting element involved in the abscisic acid responsiveness
transcript:AT3G10590.1	ABRE	ACGTG	846	5	-	Arabidopsis thaliana	cis-acting element involved in the abscisic acid responsiveness
transcript:AT3G10590.1	ABRE	ACGTG	1660	5	-	Arabidopsis thaliana	cis-acting element involved in the abscisic acid responsiveness
transcript:AT3G10590.1	TGACG-motif	TGACG	194	5	-	Hordeum vulgare	cis-acting regulatory element involved in the MeJA-responsiveness
transcript:AT3G10590.1	G-box	CACGTG	58	6	+	Pisum sativum	cis-acting regulatory element involved in light responsiveness
transcript:AT3G10590.1	G-box	CACGTG	86	6	+	Pisum sativum	cis-acting regulatory element involved in light responsiveness
transcript:AT3G10590.1	G-box	CACGTG	138	6	+	Pisum sativum	cis-acting regulatory element involved in light responsiveness
transcript:AT3G10590.1	Gap-box	CAAATGAA(A/G)A	1046	9.5	-	Arabidopsis thaliana	part of a light responsive element
transcript:AT3G16350.1	G-box	CACGTC	266	6	-	Zea mays	cis-acting regulatory element involved in light responsiveness
transcript:AT3G16350.1	circadian	CAAAGATATC	472	9	-	Lycopersicon esculentum	cis-acting regulatory element involved in circadian control
transcript:AT3G16350.1	CAT-box	GCCACT	223	6	-	Arabidopsis thaliana	cis-acting regulatory element related to meristem expression
transcript:AT3G16350.1	TCT-motif	TCTTAC	1484	6	-	Arabidopsis thaliana	part of a light responsive element
transcript:AT3G16350.1	TCT-motif	TCTTAC	1745	6	-	Arabidopsis thaliana	part of a light responsive element
transcript:AT3G16350.1	P-box	CCTTTTG	1978	7	-	Oryza sativa	gibberellin-responsive element
transcript:AT3G16350.1	AE-box	AGAAACAA	2000	8	-	Arabidopsis thaliana	part of a module for light response
transcript:AT3G16350.1	CGTCA-motif	CGTCA	265	5	-	Hordeum vulgare	cis-acting regulatory element involved in the MeJA-responsiveness
transcript:AT3G16350.1	CGTCA-motif	CGTCA	1261	5	+	Hordeum vulgare	cis-acting regulatory element involved in the MeJA-responsiveness
transcript:AT3G16350.1	GATA-motif	GATAGGG	450	7	+	Pisum sativum	part of a light responsive element
transcript:AT3G16350.1	TC-rich repeats	GTTTTCTTAC	1484	9	-	Nicotiana tabacum	cis-acting element involved in defense and stress responsiveness
transcript:AT3G16350.1	G-box	CACGTT	1472	6	-	Pisum sativum	cis-acting regulatory element involved in light responsiveness
transcript:AT3G16350.1	CAG-motif	GAAAGGCAGAC	1214	10	-	Arabidopsis thaliana	part of a light response element
transcript:AT3G16350.1	ABRE	ACGTG	267	5	+	Arabidopsis thaliana	cis-acting element involved in the abscisic acid responsiveness
transcript:AT3G16350.1	ABRE	ACGTG	1473	5	+	Arabidopsis thaliana	cis-acting element involved in the abscisic acid responsiveness
transcript:AT3G16350.1	TGACG-motif	TGACG	265	5	+	Hordeum vulgare	cis-acting regulatory element involved in the MeJA-responsiveness
transcript:AT3G16350.1	TGACG-motif	TGACG	1261	5	-	Hordeum vulgare	cis-acting regulatory element involved in the MeJA-responsiveness
transcript:AT3G16350.1	LTR	CCGAAA	188	6	+	Hordeum vulgare	cis-acting element involved in low-temperature responsiveness
transcript:AT3G16350.1	LTR	CCGAAA	1560	6	-	Hordeum vulgare	cis-acting element involved in low-temperature responsiveness
transcript:AT3G16350.1	LTR	CCGAAA	1846	6	+	Hordeum vulgare	cis-acting element involved in low-temperature responsiveness
transcript:AT3G21430.2	GT1-motif	GGTTAA	1027	6	-	Arabidopsis thaliana	light responsive element
transcript:AT3G21430.2	GATA-motif	AAGATAAGATT	1440	10	-	Arabidopsis thaliana	part of a light responsive element
transcript:AT3G21430.2	TATC-box	TATCCCA	686	7	-	Oryza sativa	cis-acting element involved in gibberellin-responsiveness
transcript:AT3G21430.2	AE-box	AGAAACAA	1745	8	-	Arabidopsis thaliana	part of a module for light response
transcript:AT3G21430.2	TCT-motif	TCTTAC	1344	6	+	Arabidopsis thaliana	part of a light responsive element
transcript:AT3G21430.2	I-box	cCATATCCAAT	1036	10	+	Flaveria trinervia	part of a light responsive element
transcript:AT3G21430.2	I-box	gGATAAGGTG	1562	9	+	Zea mays	part of a light responsive element
transcript:AT3G21430.2	G-box	CACGAC	800	6	-	Zea mays	cis-acting regulatory element involved in light responsiveness
transcript:AT3G49850.1	AE-box	AGAAACAA	666	8	-	Arabidopsis thaliana	part of a module for light response
transcript:AT3G49850.1	TCT-motif	TCTTAC	877	6	-	Arabidopsis thaliana	part of a light responsive element
transcript:AT3G49850.1	TCT-motif	TCTTAC	1093	6	-	Arabidopsis thaliana	part of a light responsive element
transcript:AT3G49850.1	I-box	AGATAAGG	1220	8	+	Triticum aestivum	part of a light responsive element
transcript:AT3G49850.1	G-box	CACGTC	606	6	-	Zea mays	cis-acting regulatory element involved in light responsiveness
transcript:AT3G49850.1	circadian	CAAAGATATC	159	9	+	Lycopersicon esculentum	cis-acting regulatory element involved in circadian control
transcript:AT3G49850.1	TCA-element	CCATCTTTTT	763	9	+	Nicotiana tabacum	cis-acting element involved in salicylic acid responsiveness
transcript:AT3G49850.1	GATA-motif	AAGGATAAGG	148	9	+	Solanum tuberosum	part of a light responsive element
transcript:AT3G49850.1	G-box	CACGTT	654	6	+	Pisum sativum	cis-acting regulatory element involved in light responsiveness
transcript:AT3G49850.1	G-box	CACGTT	898	6	-	Pisum sativum	cis-acting regulatory element involved in light responsiveness
transcript:AT3G49850.1	LTR	CCGAAA	264	6	+	Hordeum vulgare	cis-acting element involved in low-temperature responsiveness
transcript:AT3G49850.1	LTR	CCGAAA	1286	6	+	Hordeum vulgare	cis-acting element involved in low-temperature responsiveness
transcript:AT3G49850.1	ABRE	TACGGTC	153	7	+	Arabidopsis thaliana	cis-acting element involved in the abscisic acid responsiveness
transcript:AT3G49850.1	ABRE	ACGTG	607	5	+	Arabidopsis thaliana	cis-acting element involved in the abscisic acid responsiveness
transcript:AT3G49850.1	ABRE	ACGTG	654	5	-	Arabidopsis thaliana	cis-acting element involved in the abscisic acid responsiveness
transcript:AT3G49850.1	ABRE	ACGTG	899	5	+	Arabidopsis thaliana	cis-acting element involved in the abscisic acid responsiveness
transcript:AT3G49850.1	ABRE	TACGGTC	947	7	+	Arabidopsis thaliana	cis-acting element involved in the abscisic acid responsiveness
transcript:AT3G53790.1	TGACG-motif	TGACG	950	5	+	Hordeum vulgare	cis-acting regulatory element involved in the MeJA-responsiveness
transcript:AT3G53790.1	TGACG-motif	TGACG	1882	5	+	Hordeum vulgare	cis-acting regulatory element involved in the MeJA-responsiveness
transcript:AT3G53790.1	ABRE	ACGTG	1252	5	-	Arabidopsis thaliana	cis-acting element involved in the abscisic acid responsiveness
transcript:AT3G53790.1	ABRE	ACGTG	1326	5	-	Arabidopsis thaliana	cis-acting element involved in the abscisic acid responsiveness
transcript:AT3G53790.1	ABRE	CACGTG	1426	6	-	Arabidopsis thaliana	cis-acting element involved in the abscisic acid responsiveness
transcript:AT3G53790.1	ABRE	ACGTG	1427	5	+	Arabidopsis thaliana	cis-acting element involved in the abscisic acid responsiveness
transcript:AT3G53790.1	TC-rich repeats	GTTTTCTTAC	553	9	-	Nicotiana tabacum	cis-acting element involved in defense and stress responsiveness
transcript:AT3G53790.1	G-box	CACGTT	1252	6	+	Pisum sativum	cis-acting regulatory element involved in light responsiveness
transcript:AT3G53790.1	G-box	CACGTT	1326	6	+	Pisum sativum	cis-acting regulatory element involved in light responsiveness
transcript:AT3G53790.1	G-box	CACGTG	1426	6	-	Pisum sativum	cis-acting regulatory element involved in light responsiveness
transcript:AT3G53790.1	TCA-element	TCAGAAGAGG	80	9	+	Brassica oleracea	cis-acting element involved in salicylic acid responsiveness
transcript:AT3G53790.1	CGTCA-motif	CGTCA	950	5	-	Hordeum vulgare	cis-acting regulatory element involved in the MeJA-responsiveness
transcript:AT3G53790.1	CGTCA-motif	CGTCA	1882	5	-	Hordeum vulgare	cis-acting regulatory element involved in the MeJA-responsiveness
transcript:AT3G53790.1	TGA-element	AACGAC	1078	6	-	Brassica oleracea	auxin-responsive element
transcript:AT3G53790.1	MBS	CAACTG	1996	6	-	Arabidopsis thaliana	MYB binding site involved in drought-inducibility
transcript:AT3G53790.1	P-box	CCTTTTG	1852	7	-	Oryza sativa	gibberellin-responsive element
transcript:AT3G53790.1	TCT-motif	TCTTAC	553	6	-	Arabidopsis thaliana	part of a light responsive element
transcript:AT3G53790.1	CAT-box	GCCACT	615	6	-	Arabidopsis thaliana	cis-acting regulatory element related to meristem expression
transcript:AT3G53790.1	G-box	CACGAC	797	6	-	Zea mays	cis-acting regulatory element involved in light responsiveness
transcript:AT3G53790.1	G-box	TAACACGTAG	1425	9	-	Brassica oleracea	cis-acting regulatory element involved in light responsiveness
transcript:AT3G53790.1	G-box	CACGTG	1426	6	-	Arabidopsis thaliana	cis-acting regulatory element involved in light responsiveness
transcript:AT3G53790.1	I-box	TGATAATGT	1163	9	-	Solanum tuberosum	part of a light responsive element
transcript:AT3G53790.1	I-box	gGATAAGGTG	1240	9	-	Zea mays	part of a light responsive element
transcript:AT3G57980.1	G-box	CACGTG	573	6	+	Arabidopsis thaliana	cis-acting regulatory element involved in light responsiveness
transcript:AT3G57980.1	G-box	CACGTC	660	6	-	Zea mays	cis-acting regulatory element involved in light responsiveness
transcript:AT3G57980.1	TGA-element	AACGAC	887	6	+	Brassica oleracea	auxin-responsive element
transcript:AT3G57980.1	CGTCA-motif	CGTCA	83	5	+	Hordeum vulgare	cis-acting regulatory element involved in the MeJA-responsiveness
transcript:AT3G57980.1	CGTCA-motif	CGTCA	367	5	+	Hordeum vulgare	cis-acting regulatory element involved in the MeJA-responsiveness
transcript:AT3G57980.1	CGTCA-motif	CGTCA	659	5	-	Hordeum vulgare	cis-acting regulatory element involved in the MeJA-responsiveness
transcript:AT3G57980.1	G-box	CACGTG	573	6	+	Pisum sativum	cis-acting regulatory element involved in light responsiveness
transcript:AT3G57980.1	LTR	CCGAAA	628	6	-	Hordeum vulgare	cis-acting element involved in low-temperature responsiveness
transcript:AT3G57980.1	GA-motif	ATAGATAA	1333	8	-	Arabidopsis thaliana	part of a light responsive element
transcript:AT3G57980.1	TGACG-motif	TGACG	83	5	-	Hordeum vulgare	cis-acting regulatory element involved in the MeJA-responsiveness
transcript:AT3G57980.1	TGACG-motif	TGACG	367	5	-	Hordeum vulgare	cis-acting regulatory element involved in the MeJA-responsiveness
transcript:AT3G57980.1	TGACG-motif	TGACG	659	5	+	Hordeum vulgare	cis-acting regulatory element involved in the MeJA-responsiveness
transcript:AT3G57980.1	ABRE	CACGTG	573	6	+	Arabidopsis thaliana	cis-acting element involved in the abscisic acid responsiveness
transcript:AT3G57980.1	ABRE	ACGTG	574	5	+	Arabidopsis thaliana	cis-acting element involved in the abscisic acid responsiveness
transcript:AT3G57980.1	ABRE	ACGTG	661	5	+	Arabidopsis thaliana	cis-acting element involved in the abscisic acid responsiveness
transcript:AT3G60110.1	GT1-motif	GGTTAAT	1614	7	-	Avena sativa	light responsive element
transcript:AT3G60110.1	GT1-motif	GGTTAA	1615	6	-	Arabidopsis thaliana	light responsive element
transcript:AT3G60110.1	CGTCA-motif	CGTCA	1252	5	+	Hordeum vulgare	cis-acting regulatory element involved in the MeJA-responsiveness
transcript:AT3G60110.1	GATA-motif	AAGGATAAGG	127	9	-	Solanum tuberosum	part of a light responsive element
transcript:AT3G60110.1	GATA-motif	GATAGGA	655	7	-	Arabidopsis thaliana	part of a light responsive element
transcript:AT3G60110.1	TCT-motif	TCTTAC	727	6	-	Arabidopsis thaliana	part of a light responsive element
transcript:AT3G60110.1	G-box	CACGTC	1412	6	-	Zea mays	cis-acting regulatory element involved in light responsiveness
transcript:AT3G60110.1	CAT-box	GCCACT	206	6	+	Arabidopsis thaliana	cis-acting regulatory element related to meristem expression
transcript:AT3G60110.1	I-box	AAGATAAGGCT	320	10	-	Gossypium hirsutum	part of a light responsive element
transcript:AT3G60110.1	ABRE	GCAACGTGTC	734	9	+	Hordeum vulgare	cis-acting element involved in the abscisic acid responsiveness
transcript:AT3G60110.1	ABRE	ACGTG	737	5	+	Arabidopsis thaliana	cis-acting element involved in the abscisic acid responsiveness
transcript:AT3G60110.1	ABRE	ACGTG	1413	5	+	Arabidopsis thaliana	cis-acting element involved in the abscisic acid responsiveness
transcript:AT3G60110.1	TGACG-motif	TGACG	1252	5	-	Hordeum vulgare	cis-acting regulatory element involved in the MeJA-responsiveness
transcript:AT3G60110.1	TC-rich repeats	ATTCTCTAAC	843	9	+	Nicotiana tabacum	cis-acting element involved in defense and stress responsiveness
transcript:AT3G60110.1	G-box	CACGTT	736	6	-	Pisum sativum	cis-acting regulatory element involved in light responsiveness
transcript:AT4G01060.1	G-box	CACGTT	1099	6	+	Pisum sativum	cis-acting regulatory element involved in light responsiveness
transcript:AT4G01060.1	G-box	CACGTT	1242	6	+	Pisum sativum	cis-acting regulatory element involved in light responsiveness
transcript:AT4G01060.1	ABRE	GCAACGTGTC	1097	10	-	Hordeum vulgare	cis-acting element involved in the abscisic acid responsiveness
transcript:AT4G01060.1	ABRE	ACGTG	1099	5	-	Arabidopsis thaliana	cis-acting element involved in the abscisic acid responsiveness
transcript:AT4G01060.1	ABRE	ACGTG	1242	5	-	Arabidopsis thaliana	cis-acting element involved in the abscisic acid responsiveness
transcript:AT4G01060.1	GA-motif	ATAGATAA	451	8	-	Arabidopsis thaliana	part of a light responsive element
transcript:AT4G01060.1	TCT-motif	TCTTAC	686	6	+	Arabidopsis thaliana	part of a light responsive element
transcript:AT4G01060.1	MBS	CAACTG	1079	6	-	Arabidopsis thaliana	MYB binding site involved in drought-inducibility
transcript:AT4G01060.1	G-box	CACGAC	1094	6	+	Zea mays	cis-acting regulatory element involved in light responsiveness
transcript:AT4G01060.1	circadian	CAAAGATATC	1787	9	+	Lycopersicon esculentum	cis-acting regulatory element involved in circadian control
transcript:AT4G01060.1	CAT-box	GCCACT	497	6	+	Arabidopsis thaliana	cis-acting regulatory element related to meristem expression
transcript:AT4G01060.1	GT1-motif	GGTTAA	24	6	+	Arabidopsis thaliana	light responsive element
transcript:AT4G01060.1	GT1-motif	GGTTAA	884	6	+	Arabidopsis thaliana	light responsive element
transcript:AT4G01280.1	G-box	ACACGTGT	1876	8	-	Brassica napus	cis-acting regulatory element involved in light responsiveness
transcript:AT4G01280.1	G-box	CACGTG	1877	6	-	Arabidopsis thaliana	cis-acting regulatory element involved in light responsiveness
transcript:AT4G01280.1	circadian	CAAAGATATC	1491	9	-	Lycopersicon esculentum	cis-acting regulatory element involved in circadian control
transcript:AT4G01280.1	CAT-box	GCCACT	1560	6	-	Arabidopsis thaliana	cis-acting regulatory element related to meristem expression
transcript:AT4G01280.1	TCT-motif	TCTTAC	552	6	+	Arabidopsis thaliana	part of a light responsive element
transcript:AT4G01280.1	TCT-motif	TCTTAC	1531	6	-	Arabidopsis thaliana	part of a light responsive element
transcript:AT4G01280.1	AE-box	AGAAACTT	628	8	+	Arabidopsis thaliana	part of a module for light response
transcript:AT4G01280.1	CGTCA-motif	CGTCA	1835	5	+	Hordeum vulgare	cis-acting regulatory element involved in the MeJA-responsiveness
transcript:AT4G01280.1	TCA-element	CCATCTTTTT	936	9	-	Nicotiana tabacum	cis-acting element involved in salicylic acid responsiveness
transcript:AT4G01280.1	TC-rich repeats	ATTCTCTAAC	1668	9	-	Nicotiana tabacum	cis-acting element involved in defense and stress responsiveness
transcript:AT4G01280.1	G-box	CACGTT	1743	6	-	Pisum sativum	cis-acting regulatory element involved in light responsiveness
transcript:AT4G01280.1	G-box	CACGTG	1877	6	-	Pisum sativum	cis-acting regulatory element involved in light responsiveness
transcript:AT4G01280.1	ABRE	ACGTG	1744	5	+	Arabidopsis thaliana	cis-acting element involved in the abscisic acid responsiveness
transcript:AT4G01280.1	ABRE	CACGTG	1877	6	-	Arabidopsis thaliana	cis-acting element involved in the abscisic acid responsiveness
transcript:AT4G01280.1	ABRE	ACGTG	1878	5	+	Arabidopsis thaliana	cis-acting element involved in the abscisic acid responsiveness
transcript:AT4G01280.1	TGACG-motif	TGACG	1835	5	-	Hordeum vulgare	cis-acting regulatory element involved in the MeJA-responsiveness
transcript:AT4G01280.1	LTR	CCGAAA	1601	6	-	Hordeum vulgare	cis-acting element involved in low-temperature responsiveness
transcript:AT4G09450.1	TCT-motif	TCTTAC	912	6	+	Arabidopsis thaliana	part of a light responsive element
transcript:AT4G09450.1	MBS	CAACTG	1174	6	+	Arabidopsis thaliana	MYB binding site involved in drought-inducibility
transcript:AT4G09450.1	MBS	CAACTG	1613	6	+	Arabidopsis thaliana	MYB binding site involved in drought-inducibility
transcript:AT4G09450.1	I-box	AGATAAGG	1973	8	-	Triticum aestivum	part of a light responsive element
transcript:AT4G09450.1	G-box	CACGAC	1692	6	+	Zea mays	cis-acting regulatory element involved in light responsiveness
transcript:AT4G09450.1	circadian	CAAAGATATC	1365	9	-	Lycopersicon esculentum	cis-acting regulatory element involved in circadian control
transcript:AT4G09450.1	GT1-motif	GGTTAAT	731	7	+	Avena sativa	light responsive element
transcript:AT4G09450.1	GT1-motif	GGTTAA	857	6	-	Arabidopsis thaliana	light responsive element
transcript:AT4G09450.1	GATA-motif	AAGGATAAGG	1212	9	-	Solanum tuberosum	part of a light responsive element
transcript:AT4G09450.1	GATA-motif	AAGGATAAGG	1973	9	-	Solanum tuberosum	part of a light responsive element
transcript:AT4G09450.1	CGTCA-motif	CGTCA	386	5	+	Hordeum vulgare	cis-acting regulatory element involved in the MeJA-responsiveness
transcript:AT4G09450.1	CGTCA-motif	CGTCA	807	5	+	Hordeum vulgare	cis-acting regulatory element involved in the MeJA-responsiveness
transcript:AT4G09450.1	CGTCA-motif	CGTCA	1262	5	+	Hordeum vulgare	cis-acting regulatory element involved in the MeJA-responsiveness
transcript:AT4G09450.1	G-box	CACGTT	1395	6	-	Pisum sativum	cis-acting regulatory element involved in light responsiveness
transcript:AT4G09450.1	ABRE	ACGTG	1396	5	+	Arabidopsis thaliana	cis-acting element involved in the abscisic acid responsiveness
transcript:AT4G09450.1	TGACG-motif	TGACG	386	5	-	Hordeum vulgare	cis-acting regulatory element involved in the MeJA-responsiveness
transcript:AT4G09450.1	TGACG-motif	TGACG	807	5	-	Hordeum vulgare	cis-acting regulatory element involved in the MeJA-responsiveness
transcript:AT4G09450.1	TGACG-motif	TGACG	1262	5	-	Hordeum vulgare	cis-acting regulatory element involved in the MeJA-responsiveness
transcript:AT4G36570.1	MBS	CAACTG	1845	6	+	Arabidopsis thaliana	MYB binding site involved in drought-inducibility
transcript:AT4G36570.1	TCT-motif	TCTTAC	552	6	+	Arabidopsis thaliana	part of a light responsive element
transcript:AT4G36570.1	P-box	CCTTTTG	81	7	-	Oryza sativa	gibberellin-responsive element
transcript:AT4G36570.1	GARE-motif	TCTGTTG	1269	7	-	Brassica oleracea	gibberellin-responsive element
transcript:AT4G36570.1	CAT-box	GCCACT	334	6	+	Arabidopsis thaliana	cis-acting regulatory element related to meristem expression
transcript:AT4G36570.1	GT1-motif	GGTTAA	1853	6	-	Arabidopsis thaliana	light responsive element
transcript:AT4G36570.1	TCA-element	CCATCTTTTT	144	9	+	Nicotiana tabacum	cis-acting element involved in salicylic acid responsiveness
transcript:AT4G36570.1	TGA-element	AACGAC	1652	6	-	Brassica oleracea	auxin-responsive element
transcript:AT4G36570.1	CGTCA-motif	CGTCA	996	5	-	Hordeum vulgare	cis-acting regulatory element involved in the MeJA-responsiveness
transcript:AT4G36570.1	G-box	CACGTT	810	6	+	Pisum sativum	cis-acting regulatory element involved in light responsiveness
transcript:AT4G36570.1	TC-rich repeats	GTTTTCTTAC	1702	9	-	Nicotiana tabacum	cis-acting element involved in defense and stress responsiveness
transcript:AT4G36570.1	TGACG-motif	TGACG	996	5	+	Hordeum vulgare	cis-acting regulatory element involved in the MeJA-responsiveness
transcript:AT4G36570.1	ABRE	ACGTG	810	5	-	Arabidopsis thaliana	cis-acting element involved in the abscisic acid responsiveness
transcript:AT4G36570.1	ABRE	TACGGTC	1569	7	+	Arabidopsis thaliana	cis-acting element involved in the abscisic acid responsiveness
transcript:AT4G39160.1	TC-rich repeats	ATTCTCTAAC	1469	9	-	Nicotiana tabacum	cis-acting element involved in defense and stress responsiveness
transcript:AT4G39160.1	G-box	CACGTT	1328	6	+	Pisum sativum	cis-acting regulatory element involved in light responsiveness
transcript:AT4G39160.1	ABRE	ACGTG	1328	5	-	Arabidopsis thaliana	cis-acting element involved in the abscisic acid responsiveness
transcript:AT4G39160.1	TGACG-motif	TGACG	821	5	+	Hordeum vulgare	cis-acting regulatory element involved in the MeJA-responsiveness
transcript:AT4G39160.1	TGACG-motif	TGACG	883	5	-	Hordeum vulgare	cis-acting regulatory element involved in the MeJA-responsiveness
transcript:AT4G39160.1	TGACG-motif	TGACG	892	5	+	Hordeum vulgare	cis-acting regulatory element involved in the MeJA-responsiveness
transcript:AT4G39160.1	LTR	CCGAAA	270	6	+	Hordeum vulgare	cis-acting element involved in low-temperature responsiveness
transcript:AT4G39160.1	TCT-motif	TCTTAC	664	6	+	Arabidopsis thaliana	part of a light responsive element
transcript:AT4G39160.1	AE-box	AGAAACTT	709	8	-	Arabidopsis thaliana	part of a module for light response
transcript:AT4G39160.1	CGTCA-motif	CGTCA	821	5	-	Hordeum vulgare	cis-acting regulatory element involved in the MeJA-responsiveness
transcript:AT4G39160.1	CGTCA-motif	CGTCA	883	5	+	Hordeum vulgare	cis-acting regulatory element involved in the MeJA-responsiveness
transcript:AT4G39160.1	CGTCA-motif	CGTCA	892	5	-	Hordeum vulgare	cis-acting regulatory element involved in the MeJA-responsiveness
transcript:AT4G39160.1	TGA-element	AACGAC	491	6	-	Brassica oleracea	auxin-responsive element
transcript:AT4G39250.1	ABRE	GCAACGTGTC	700	9	+	Hordeum vulgare	cis-acting element involved in the abscisic acid responsiveness
transcript:AT4G39250.1	ABRE	ACGTG	703	5	+	Arabidopsis thaliana	cis-acting element involved in the abscisic acid responsiveness
transcript:AT4G39250.1	ABRE	ACGTG	1695	5	-	Arabidopsis thaliana	cis-acting element involved in the abscisic acid responsiveness
transcript:AT4G39250.1	TGACG-motif	TGACG	74	5	-	Hordeum vulgare	cis-acting regulatory element involved in the MeJA-responsiveness
transcript:AT4G39250.1	TGACG-motif	TGACG	241	5	-	Hordeum vulgare	cis-acting regulatory element involved in the MeJA-responsiveness
transcript:AT4G39250.1	TGACG-motif	TGACG	1686	5	+	Hordeum vulgare	cis-acting regulatory element involved in the MeJA-responsiveness
transcript:AT4G39250.1	LTR	CCGAAA	1894	6	+	Hordeum vulgare	cis-acting element involved in low-temperature responsiveness
transcript:AT4G39250.1	G-box	CACGTT	702	6	-	Pisum sativum	cis-acting regulatory element involved in light responsiveness
transcript:AT4G39250.1	TC-rich repeats	ATTCTCTAAC	1250	9	-	Nicotiana tabacum	cis-acting element involved in defense and stress responsiveness
transcript:AT4G39250.1	TATC-box	TATCCCA	1104	7	+	Oryza sativa	cis-acting element involved in gibberellin-responsiveness
transcript:AT4G39250.1	CGTCA-motif	CGTCA	74	5	+	Hordeum vulgare	cis-acting regulatory element involved in the MeJA-responsiveness
transcript:AT4G39250.1	CGTCA-motif	CGTCA	241	5	+	Hordeum vulgare	cis-acting regulatory element involved in the MeJA-responsiveness
transcript:AT4G39250.1	CGTCA-motif	CGTCA	1686	5	-	Hordeum vulgare	cis-acting regulatory element involved in the MeJA-responsiveness
transcript:AT4G39250.1	TCA-element	CCATCTTTTT	213	9	+	Nicotiana tabacum	cis-acting element involved in salicylic acid responsiveness
transcript:AT4G39250.1	G-box	TAACACGTAG	937	9	+	Brassica oleracea	cis-acting regulatory element involved in light responsiveness
transcript:AT4G39250.1	G-box	CACGTC	1695	6	+	Zea mays	cis-acting regulatory element involved in light responsiveness
transcript:AT4G39250.1	CAT-box	GCCACT	668	6	-	Arabidopsis thaliana	cis-acting regulatory element related to meristem expression
transcript:AT4G39250.1	AE-box	AGAAACAA	1545	8	+	Arabidopsis thaliana	part of a module for light response
transcript:AT4G39250.1	TCT-motif	TCTTAC	783	6	+	Arabidopsis thaliana	part of a light responsive element
transcript:AT4G39250.1	TCT-motif	TCTTAC	947	6	-	Arabidopsis thaliana	part of a light responsive element
transcript:AT4G39250.1	P-box	CCTTTTG	590	7	-	Oryza sativa	gibberellin-responsive element
transcript:AT5G02840.1	P-box	CCTTTTG	953	7	-	Oryza sativa	gibberellin-responsive element
transcript:AT5G02840.1	TCT-motif	TCTTAC	1229	6	+	Arabidopsis thaliana	part of a light responsive element
transcript:AT5G02840.1	TCT-motif	TCTTAC	1425	6	+	Arabidopsis thaliana	part of a light responsive element
transcript:AT5G02840.1	CAT-box	GCCACT	1442	6	-	Arabidopsis thaliana	cis-acting regulatory element related to meristem expression
transcript:AT5G02840.1	G-box	GCCACGTGGA	1924	9	+	Arabidopsis thaliana	cis-acting regulatory element involved in light responsiveness
transcript:AT5G02840.1	I-box	gGATAAGGTG	1480	9	+	Zea mays	part of a light responsive element
transcript:AT5G02840.1	I-box	cCATATCCAAT	1599	10	-	Flaveria trinervia	part of a light responsive element
transcript:AT5G02840.1	GT1-motif	GGTTAAT	868	7	-	Avena sativa	light responsive element
transcript:AT5G02840.1	GT1-motif	GGTTAA	869	6	-	Arabidopsis thaliana	light responsive element
transcript:AT5G02840.1	CGTCA-motif	CGTCA	1506	5	-	Hordeum vulgare	cis-acting regulatory element involved in the MeJA-responsiveness
transcript:AT5G02840.1	CGTCA-motif	CGTCA	1940	5	+	Hordeum vulgare	cis-acting regulatory element involved in the MeJA-responsiveness
transcript:AT5G02840.1	GATA-motif	AAGATAAGATT	1227	10	-	Arabidopsis thaliana	part of a light responsive element
transcript:AT5G02840.1	TGA-element	AACGAC	1215	6	+	Brassica oleracea	auxin-responsive element
transcript:AT5G02840.1	SARE	TTCGACCATCTT	1358	11	+	Nicotiana tabacum	cis-acting element involved in salicylic acid responsiveness
transcript:AT5G02840.1	G-box	TCCACATGGCA	1923	10	-	Triticum aestivum	cis-acting regulatory element involved in light responsiveness
transcript:AT5G02840.1	LTR	CCGAAA	728	6	+	Hordeum vulgare	cis-acting element involved in low-temperature responsiveness
transcript:AT5G02840.1	TGACG-motif	TGACG	1506	5	+	Hordeum vulgare	cis-acting regulatory element involved in the MeJA-responsiveness
transcript:AT5G02840.1	TGACG-motif	TGACG	1940	5	-	Hordeum vulgare	cis-acting regulatory element involved in the MeJA-responsiveness
transcript:AT5G17300.1	G-box	CACGTG	1351	6	-	Pisum sativum	cis-acting regulatory element involved in light responsiveness
transcript:AT5G17300.1	G-box	CACGTT	1373	6	-	Pisum sativum	cis-acting regulatory element involved in light responsiveness
transcript:AT5G17300.1	TGACG-motif	TGACG	1483	5	+	Hordeum vulgare	cis-acting regulatory element involved in the MeJA-responsiveness
transcript:AT5G17300.1	ABRE	GCAACGTGTC	1349	9	-	Hordeum vulgare	cis-acting element involved in the abscisic acid responsiveness
transcript:AT5G17300.1	ABRE	CACGTG	1351	6	-	Arabidopsis thaliana	cis-acting element involved in the abscisic acid responsiveness
transcript:AT5G17300.1	ABRE	ACGTG	1352	5	+	Arabidopsis thaliana	cis-acting element involved in the abscisic acid responsiveness
transcript:AT5G17300.1	ABRE	ACGTG	1374	5	+	Arabidopsis thaliana	cis-acting element involved in the abscisic acid responsiveness
transcript:AT5G17300.1	ABRE	ACGTG	1485	5	+	Arabidopsis thaliana	cis-acting element involved in the abscisic acid responsiveness
transcript:AT5G17300.1	G-box	tgACACGTGGCA	1348	11	+	Lycopersicon esculentum	cis-acting regulatory element involved in light responsiveness
transcript:AT5G17300.1	G-box	ACACGTGGC	1350	9	+	Brassica napus	cis-acting regulatory element involved in light responsiveness
transcript:AT5G17300.1	G-box	CACGTG	1351	6	-	Arabidopsis thaliana	cis-acting regulatory element involved in light responsiveness
transcript:AT5G17300.1	G-box	CAGACGTGGCA	1482	10	+	Nicotiana plumbaginifolia	cis-acting regulatory element involved in light responsiveness
transcript:AT5G17300.1	G-box	CACGTC	1484	6	-	Zea mays	cis-acting regulatory element involved in light responsiveness
transcript:AT5G17300.1	TGA-element	AACGAC	46	6	+	Brassica oleracea	auxin-responsive element
transcript:AT5G17300.1	GATA-motif	AAGGATAAGG	1691	9	-	Solanum tuberosum	part of a light responsive element
transcript:AT5G17300.1	CGTCA-motif	CGTCA	1483	5	-	Hordeum vulgare	cis-acting regulatory element involved in the MeJA-responsiveness
transcript:AT5G17300.1	TCA-element	CCATCTTTTT	1393	9	+	Nicotiana tabacum	cis-acting element involved in salicylic acid responsiveness
transcript:AT5G37260.1	G-box	CACGTG	1740	6	-	Pisum sativum	cis-acting regulatory element involved in light responsiveness
transcript:AT5G37260.1	ABRE	GACACGTGGC	1738	9	-	Triticum aestivum	cis-acting element involved in the abscisic acid responsiveness
transcript:AT5G37260.1	ABRE	CACGTG	1740	6	-	Arabidopsis thaliana	cis-acting element involved in the abscisic acid responsiveness
transcript:AT5G37260.1	ABRE	ACGTG	1741	5	+	Arabidopsis thaliana	cis-acting element involved in the abscisic acid responsiveness
transcript:AT5G37260.1	ABRE	ACGTG	1847	5	+	Arabidopsis thaliana	cis-acting element involved in the abscisic acid responsiveness
transcript:AT5G37260.1	GA-motif	ATAGATAA	1259	8	+	Arabidopsis thaliana	part of a light responsive element
transcript:AT5G37260.1	TCT-motif	TCTTAC	39	6	-	Arabidopsis thaliana	part of a light responsive element
transcript:AT5G37260.1	TCT-motif	TCTTAC	1545	6	-	Arabidopsis thaliana	part of a light responsive element
transcript:AT5G37260.1	MBS	CAACTG	288	6	-	Arabidopsis thaliana	MYB binding site involved in drought-inducibility
transcript:AT5G37260.1	AE-box	AGAAACAA	514	8	-	Arabidopsis thaliana	part of a module for light response
transcript:AT5G37260.1	AE-box	AGAAACAA	668	8	+	Arabidopsis thaliana	part of a module for light response
transcript:AT5G37260.1	G-box	GCCACGTGGA	1738	9	-	Arabidopsis thaliana	cis-acting regulatory element involved in light responsiveness
transcript:AT5G37260.1	G-box	CACGTG	1740	6	-	Arabidopsis thaliana	cis-acting regulatory element involved in light responsiveness
transcript:AT5G37260.1	G-box	CCACGTAA	1845	8	-	Brassica napus	cis-acting regulatory element involved in light responsiveness
transcript:AT5G37260.1	G-box	TACGTG	1846	6	+	Arabidopsis thaliana	cis-acting regulatory element involved in light responsiveness
transcript:AT5G37260.1	circadian	CAAAGATATC	123	9	+	Lycopersicon esculentum	cis-acting regulatory element involved in circadian control
transcript:AT5G37260.1	circadian	CAAAGATATC	1155	9	+	Lycopersicon esculentum	cis-acting regulatory element involved in circadian control
transcript:AT5G37260.1	GT1-motif	GGTTAA	1759	6	-	Arabidopsis thaliana	light responsive element
transcript:AT5G37260.1	GATA-motif	AAGATAAGATT	1440	10	-	Arabidopsis thaliana	part of a light responsive element
transcript:AT5G41020.1	G-box	TCCACATGGCA	1213	10	+	Triticum aestivum	cis-acting regulatory element involved in light responsiveness
transcript:AT5G41020.1	TGACG-motif	TGACG	748	5	+	Hordeum vulgare	cis-acting regulatory element involved in the MeJA-responsiveness
transcript:AT5G41020.1	TGACG-motif	TGACG	1735	5	-	Hordeum vulgare	cis-acting regulatory element involved in the MeJA-responsiveness
transcript:AT5G41020.1	TCT-motif	TCTTAC	1126	6	+	Arabidopsis thaliana	part of a light responsive element
transcript:AT5G41020.1	TCT-motif	TCTTAC	1510	6	-	Arabidopsis thaliana	part of a light responsive element
transcript:AT5G41020.1	AE-box	AGAAACAA	558	8	+	Arabidopsis thaliana	part of a module for light response
transcript:AT5G41020.1	AE-box	AGAAACTT	920	8	+	Arabidopsis thaliana	part of a module for light response
transcript:AT5G41020.1	G-box	CACGAC	905	6	-	Zea mays	cis-acting regulatory element involved in light responsiveness
transcript:AT5G41020.1	I-box	atGATAAGGTC	1380	10	+	Helianthus annuus	part of a light responsive element
transcript:AT5G41020.1	GARE-motif	TCTGTTG	563	7	-	Brassica oleracea	gibberellin-responsive element
transcript:AT5G41020.1	GT1-motif	GGTTAA	862	6	-	Arabidopsis thaliana	light responsive element
transcript:AT5G41020.1	TCA-element	TCAGAAGAGG	1324	9	+	Brassica oleracea	cis-acting element involved in salicylic acid responsiveness
transcript:AT5G41020.1	CGTCA-motif	CGTCA	748	5	-	Hordeum vulgare	cis-acting regulatory element involved in the MeJA-responsiveness
transcript:AT5G41020.1	CGTCA-motif	CGTCA	1735	5	+	Hordeum vulgare	cis-acting regulatory element involved in the MeJA-responsiveness
transcript:AT5G41020.1	TGA-element	AACGAC	888	6	-	Brassica oleracea	auxin-responsive element
transcript:AT5G47390.1	ABRE	ACGTG	137	5	-	Arabidopsis thaliana	cis-acting element involved in the abscisic acid responsiveness
transcript:AT5G47390.1	ABRE	CACGTG	457	6	+	Arabidopsis thaliana	cis-acting element involved in the abscisic acid responsiveness
transcript:AT5G47390.1	ABRE	ACGTG	458	5	+	Arabidopsis thaliana	cis-acting element involved in the abscisic acid responsiveness
transcript:AT5G47390.1	ABRE	CACGTG	555	6	+	Arabidopsis thaliana	cis-acting element involved in the abscisic acid responsiveness
transcript:AT5G47390.1	ABRE	ACGTG	556	5	+	Arabidopsis thaliana	cis-acting element involved in the abscisic acid responsiveness
transcript:AT5G47390.1	ABRE	ACGTG	571	5	+	Arabidopsis thaliana	cis-acting element involved in the abscisic acid responsiveness
transcript:AT5G47390.1	ABRE	ACGTG	1659	5	-	Arabidopsis thaliana	cis-acting element involved in the abscisic acid responsiveness
transcript:AT5G47390.1	LTR	CCGAAA	40	6	+	Hordeum vulgare	cis-acting element involved in low-temperature responsiveness
transcript:AT5G47390.1	G-box	CACGTT	137	6	+	Pisum sativum	cis-acting regulatory element involved in light responsiveness
transcript:AT5G47390.1	G-box	CACGTG	457	6	+	Pisum sativum	cis-acting regulatory element involved in light responsiveness
transcript:AT5G47390.1	G-box	TCCACATGGCA	553	10	+	Triticum aestivum	cis-acting regulatory element involved in light responsiveness
transcript:AT5G47390.1	G-box	CACGTG	555	6	+	Pisum sativum	cis-acting regulatory element involved in light responsiveness
transcript:AT5G47390.1	G-box	CACGTT	570	6	-	Pisum sativum	cis-acting regulatory element involved in light responsiveness
transcript:AT5G47390.1	G-box	CACGTT	1659	6	+	Pisum sativum	cis-acting regulatory element involved in light responsiveness
transcript:AT5G47390.1	TCA-element	CCATCTTTTT	289	9	-	Nicotiana tabacum	cis-acting element involved in salicylic acid responsiveness
transcript:AT5G47390.1	TCA-element	CCATCTTTTT	654	9	+	Nicotiana tabacum	cis-acting element involved in salicylic acid responsiveness
transcript:AT5G47390.1	TCA-element	CCATCTTTTT	1537	9	+	Nicotiana tabacum	cis-acting element involved in salicylic acid responsiveness
transcript:AT5G47390.1	GT1-motif	GGTTAAT	762	7	-	Avena sativa	light responsive element
transcript:AT5G47390.1	GT1-motif	GGTTAA	763	6	-	Arabidopsis thaliana	light responsive element
transcript:AT5G47390.1	GT1-motif	GGTTAA	1220	6	+	Arabidopsis thaliana	light responsive element
transcript:AT5G47390.1	G-box	TAAACGTG	137	8	-	Brassica oleracea	cis-acting regulatory element involved in light responsiveness
transcript:AT5G47390.1	G-box	CACGTG	457	6	+	Arabidopsis thaliana	cis-acting regulatory element involved in light responsiveness
transcript:AT5G47390.1	G-box	GCCACGTGGA	553	10	-	Arabidopsis thaliana	cis-acting regulatory element involved in light responsiveness
transcript:AT5G47390.1	G-box	CACGTG	555	6	+	Arabidopsis thaliana	cis-acting regulatory element involved in light responsiveness
transcript:AT5G47390.1	AE-box	AGAAACTT	338	8	+	Arabidopsis thaliana	part of a module for light response
transcript:AT5G47390.1	P-box	CCTTTTG	250	7	-	Oryza sativa	gibberellin-responsive element
transcript:AT5G52660.1	LTR	CCGAAA	329	6	-	Hordeum vulgare	cis-acting element involved in low-temperature responsiveness
transcript:AT5G52660.1	TGACG-motif	TGACG	1024	5	-	Hordeum vulgare	cis-acting regulatory element involved in the MeJA-responsiveness
transcript:AT5G52660.1	TGACG-motif	TGACG	1574	5	+	Hordeum vulgare	cis-acting regulatory element involved in the MeJA-responsiveness
transcript:AT5G52660.1	ABRE	ACGTG	29	5	-	Arabidopsis thaliana	cis-acting element involved in the abscisic acid responsiveness
transcript:AT5G52660.1	ABRE	ACGTG	1205	5	+	Arabidopsis thaliana	cis-acting element involved in the abscisic acid responsiveness
transcript:AT5G52660.1	ABRE	ACGTG	1752	5	+	Arabidopsis thaliana	cis-acting element involved in the abscisic acid responsiveness
transcript:AT5G52660.1	ABRE	ACGTG	1758	5	-	Arabidopsis thaliana	cis-acting element involved in the abscisic acid responsiveness
transcript:AT5G52660.1	Gap-box	CAAATGAA(A/G)A	1344	9	-	Arabidopsis thaliana	part of a light responsive element
transcript:AT5G52660.1	G-box	CACGTT	1204	6	-	Pisum sativum	cis-acting regulatory element involved in light responsiveness
transcript:AT5G52660.1	G-box	CACGTT	1758	6	+	Pisum sativum	cis-acting regulatory element involved in light responsiveness
transcript:AT5G52660.1	GT1-motif	GGTTAAT	406	7	-	Avena sativa	light responsive element
transcript:AT5G52660.1	GT1-motif	GGTTAA	407	6	-	Arabidopsis thaliana	light responsive element
transcript:AT5G52660.1	GT1-motif	GGTTAA	471	6	+	Arabidopsis thaliana	light responsive element
transcript:AT5G52660.1	GT1-motif	GGTTAA	1334	6	+	Arabidopsis thaliana	light responsive element
transcript:AT5G52660.1	CGTCA-motif	CGTCA	1024	5	+	Hordeum vulgare	cis-acting regulatory element involved in the MeJA-responsiveness
transcript:AT5G52660.1	CGTCA-motif	CGTCA	1574	5	-	Hordeum vulgare	cis-acting regulatory element involved in the MeJA-responsiveness
transcript:AT5G52660.1	TATC-box	TATCCCA	783	7	-	Oryza sativa	cis-acting element involved in gibberellin-responsiveness
transcript:AT5G52660.1	AE-box	AGAAACTT	1815	8	-	Arabidopsis thaliana	part of a module for light response
transcript:AT5G52660.1	TCT-motif	TCTTAC	658	6	-	Arabidopsis thaliana	part of a light responsive element
transcript:AT5G52660.1	GARE-motif	TCTGTTG	1967	7	-	Brassica oleracea	gibberellin-responsive element
transcript:AT5G52660.1	CAT-box	GCCACT	1486	6	-	Arabidopsis thaliana	cis-acting regulatory element related to meristem expression
transcript:AT5G52660.1	G-box	CACGTC	29	6	+	Zea mays	cis-acting regulatory element involved in light responsiveness
transcript:AT5G52660.1	G-box	CACGAC	1013	6	+	Zea mays	cis-acting regulatory element involved in light responsiveness
transcript:AT5G52660.1	G-box	TACGTG	1751	6	+	Arabidopsis thaliana	cis-acting regulatory element involved in light responsiveness
transcript:AT5G53200.1	ABRE	ACGTG	1934	5	-	Arabidopsis thaliana	cis-acting element involved in the abscisic acid responsiveness
transcript:AT5G53200.1	TGACG-motif	TGACG	1153	5	+	Hordeum vulgare	cis-acting regulatory element involved in the MeJA-responsiveness
transcript:AT5G53200.1	TC-rich repeats	GTTTTCTTAC	1999	9	+	Nicotiana tabacum	cis-acting element involved in defense and stress responsiveness
transcript:AT5G53200.1	TGA-element	AACGAC	1789	6	+	Brassica oleracea	auxin-responsive element
transcript:AT5G53200.1	TATC-box	TATCCCA	787	7	-	Oryza sativa	cis-acting element involved in gibberellin-responsiveness
transcript:AT5G53200.1	CGTCA-motif	CGTCA	1153	5	-	Hordeum vulgare	cis-acting regulatory element involved in the MeJA-responsiveness
transcript:AT5G53200.1	TCA-element	CCATCTTTTT	1652	9	-	Nicotiana tabacum	cis-acting element involved in salicylic acid responsiveness
transcript:AT5G53200.1	GT1-motif	GGTTAA	726	6	+	Arabidopsis thaliana	light responsive element
transcript:AT5G53200.1	G-box	CACGTC	1934	6	+	Zea mays	cis-acting regulatory element involved in light responsiveness
transcript:AT5G53200.1	P-box	CCTTTTG	34	7	+	Oryza sativa	gibberellin-responsive element
transcript:AT5G53200.1	TCT-motif	TCTTAC	447	6	+	Arabidopsis thaliana	part of a light responsive element
transcript:AT5G53200.1	TCT-motif	TCTTAC	1177	6	-	Arabidopsis thaliana	part of a light responsive element
transcript:AT5G53200.1	TCT-motif	TCTTAC	1810	6	-	Arabidopsis thaliana	part of a light responsive element
transcript:AT5G53200.1	TCT-motif	TCTTAC	1839	6	+	Arabidopsis thaliana	part of a light responsive element
transcript:AT5G53200.1	TCT-motif	TCTTAC	2003	6	+	Arabidopsis thaliana	part of a light responsive element
transcript:AT5G56840.1	GA-motif	ATAGATAA	1164	8	+	Arabidopsis thaliana	part of a light responsive element
transcript:AT5G56840.1	TATC-box	TATCCCA	919	7	-	Oryza sativa	cis-acting element involved in gibberellin-responsiveness
transcript:AT5G56840.1	TGA-element	AACGAC	127	6	-	Brassica oleracea	auxin-responsive element
transcript:AT5G56840.1	CAT-box	GCCACT	94	6	-	Arabidopsis thaliana	cis-acting regulatory element related to meristem expression
transcript:AT5G56840.1	TCT-motif	TCTTAC	428	6	+	Arabidopsis thaliana	part of a light responsive element
transcript:AT5G56840.1	P-box	CCTTTTG	1548	7	-	Oryza sativa	gibberellin-responsive element
transcript:AT5G56840.1	AE-box	AGAAACAA	1400	8	-	Arabidopsis thaliana	part of a module for light response
transcript:AT5G58340.1	HD-Zip 1	CAAT(A/T)ATTG	1085	8.5	-	Arabidopsis thaliana	element involved in differentiation of the palisade mesophyll cells
transcript:AT5G58340.1	TCA-element	TCAGAAGAGG	217	9	-	Brassica oleracea	cis-acting element involved in salicylic acid responsiveness
transcript:AT5G58340.1	TCA-element	CCATCTTTTT	1586	9	-	Nicotiana tabacum	cis-acting element involved in salicylic acid responsiveness
transcript:AT5G58340.1	TGA-element	AACGAC	1665	6	-	Brassica oleracea	auxin-responsive element
transcript:AT5G58340.1	GATA-motif	AAGGATAAGG	1098	9	-	Solanum tuberosum	part of a light responsive element
transcript:AT5G58340.1	GATA-motif	AAGATAAGATT	1293	11	+	Arabidopsis thaliana	part of a light responsive element
transcript:AT5G58340.1	GATA-motif	AAGGATAAGG	1802	9	+	Solanum tuberosum	part of a light responsive element
transcript:AT5G58340.1	CGTCA-motif	CGTCA	743	5	-	Hordeum vulgare	cis-acting regulatory element involved in the MeJA-responsiveness
transcript:AT5G58340.1	TCT-motif	TCTTAC	188	6	+	Arabidopsis thaliana	part of a light responsive element
transcript:AT5G58340.1	TCT-motif	TCTTAC	361	6	-	Arabidopsis thaliana	part of a light responsive element
transcript:AT5G58340.1	TCT-motif	TCTTAC	1320	6	-	Arabidopsis thaliana	part of a light responsive element
transcript:AT5G58340.1	TCT-motif	TCTTAC	1333	6	-	Arabidopsis thaliana	part of a light responsive element
transcript:AT5G58340.1	TCT-motif	TCTTAC	1778	6	-	Arabidopsis thaliana	part of a light responsive element
transcript:AT5G58340.1	I-box	AAGATAAGGCT	363	10	+	Gossypium hirsutum	part of a light responsive element
transcript:AT5G58340.1	I-box	AGATAAGG	364	8	+	Triticum aestivum	part of a light responsive element
transcript:AT5G58340.1	I-box	gGATAAGGTG	1096	9	-	Zea mays	part of a light responsive element
transcript:AT5G58340.1	I-box	ccttatcct	1098	9	+	Arabidopsis thaliana	part of a light responsive element
transcript:AT5G58340.1	G-box	CACGAC	381	6	-	Zea mays	cis-acting regulatory element involved in light responsiveness
transcript:AT5G58340.1	TGACG-motif	TGACG	743	5	+	Hordeum vulgare	cis-acting regulatory element involved in the MeJA-responsiveness
transcript:AT5G58340.1	ABRE	ACGTG	821	5	-	Arabidopsis thaliana	cis-acting element involved in the abscisic acid responsiveness
transcript:AT5G58340.1	G-box	CACGTT	821	6	+	Pisum sativum	cis-acting regulatory element involved in light responsiveness
transcript:AT5G58900.1	TCT-motif	TCTTAC	618	6	-	Arabidopsis thaliana	part of a light responsive element
transcript:AT5G58900.1	TCT-motif	TCTTAC	1973	6	+	Arabidopsis thaliana	part of a light responsive element
transcript:AT5G58900.1	G-box	CACGTG	41	6	+	Arabidopsis thaliana	cis-acting regulatory element involved in light responsiveness
transcript:AT5G58900.1	G-box	TACGTG	205	6	-	Arabidopsis thaliana	cis-acting regulatory element involved in light responsiveness
transcript:AT5G58900.1	GT1-motif	GGTTAA	759	6	-	Arabidopsis thaliana	light responsive element
transcript:AT5G58900.1	AuxRR-core	GGTCCAT	969	7	-	Nicotiana tabacum	cis-acting regulatory element involved in auxin responsiveness
transcript:AT5G58900.1	P-box	CCTTTTG	1729	7	-	Oryza sativa	gibberellin-responsive element
transcript:AT5G58900.1	TCA-element	TCAGAAGAGG	116	9	-	Brassica oleracea	cis-acting element involved in salicylic acid responsiveness
transcript:AT5G58900.1	G-box	CACGTG	41	6	+	Pisum sativum	cis-acting regulatory element involved in light responsiveness
transcript:AT5G58900.1	G-box	CACGTT	1421	6	+	Pisum sativum	cis-acting regulatory element involved in light responsiveness
transcript:AT5G58900.1	TC-rich repeats	GTTTTCTTAC	1383	9	+	Nicotiana tabacum	cis-acting element involved in defense and stress responsiveness
transcript:AT5G58900.1	TC-rich repeats	ATTCTCTAAC	1800	9	+	Nicotiana tabacum	cis-acting element involved in defense and stress responsiveness
transcript:AT5G58900.1	LTR	CCGAAA	2011	6	-	Hordeum vulgare	cis-acting element involved in low-temperature responsiveness
transcript:AT5G58900.1	ABRE	CACGTG	41	6	+	Arabidopsis thaliana	cis-acting element involved in the abscisic acid responsiveness
transcript:AT5G58900.1	ABRE	ACGTG	42	5	+	Arabidopsis thaliana	cis-acting element involved in the abscisic acid responsiveness
transcript:AT5G58900.1	ABRE	ACGTG	205	5	-	Arabidopsis thaliana	cis-acting element involved in the abscisic acid responsiveness
transcript:AT5G58900.1	ABRE	ACGTG	1421	5	-	Arabidopsis thaliana	cis-acting element involved in the abscisic acid responsiveness
transcript:AT5G61620.1	LTR	CCGAAA	1993	6	+	Hordeum vulgare	cis-acting element involved in low-temperature responsiveness
transcript:AT5G61620.1	CAT-box	GCCACT	193	6	-	Arabidopsis thaliana	cis-acting regulatory element related to meristem expression
transcript:AT5G61620.1	GATA-motif	AAGATAAGATT	1701	10	-	Arabidopsis thaliana	part of a light responsive element
transcript:AT5G61620.1	GATA-motif	GATAGGA	1703	7	-	Arabidopsis thaliana	part of a light responsive element
transcript:AT5G61620.1	TCA-element	CCATCTTTTT	1099	9	+	Nicotiana tabacum	cis-acting element involved in salicylic acid responsiveness
transcript:AT5G61620.1	TCA-element	CCATCTTTTT	1567	9	-	Nicotiana tabacum	cis-acting element involved in salicylic acid responsiveness
transcript:AT5G61620.1	GT1-motif	GGTTAA	1721	6	-	Arabidopsis thaliana	light responsive element
transcript:AT5G67580.1	GA-motif	ATAGATAA	460	8	+	Arabidopsis thaliana	part of a light responsive element
transcript:AT5G67580.1	TGACG-motif	TGACG	327	5	+	Hordeum vulgare	cis-acting regulatory element involved in the MeJA-responsiveness
transcript:AT5G67580.1	TGACG-motif	TGACG	938	5	-	Hordeum vulgare	cis-acting regulatory element involved in the MeJA-responsiveness
transcript:AT5G67580.1	TGACG-motif	TGACG	1020	5	-	Hordeum vulgare	cis-acting regulatory element involved in the MeJA-responsiveness
transcript:AT5G67580.1	LTR	CCGAAA	1151	6	-	Hordeum vulgare	cis-acting element involved in low-temperature responsiveness
transcript:AT5G67580.1	TC-rich repeats	GTTTTCTTAC	837	9	-	Nicotiana tabacum	cis-acting element involved in defense and stress responsiveness
transcript:AT5G67580.1	CGTCA-motif	CGTCA	327	5	-	Hordeum vulgare	cis-acting regulatory element involved in the MeJA-responsiveness
transcript:AT5G67580.1	CGTCA-motif	CGTCA	938	5	+	Hordeum vulgare	cis-acting regulatory element involved in the MeJA-responsiveness
transcript:AT5G67580.1	CGTCA-motif	CGTCA	1020	5	+	Hordeum vulgare	cis-acting regulatory element involved in the MeJA-responsiveness
transcript:AT5G67580.1	GATA-motif	GATAGGA	543	7	+	Arabidopsis thaliana	part of a light responsive element
transcript:AT5G67580.1	GATA-motif	AAGGATAAGG	555	9	+	Solanum tuberosum	part of a light responsive element
transcript:AT5G67580.1	GT1-motif	GGTTAA	31	6	+	Arabidopsis thaliana	light responsive element
transcript:AT5G67580.1	GT1-motif	GGTTAA	1928	6	+	Arabidopsis thaliana	light responsive element
transcript:AT5G67580.1	TCA-element	CCATCTTTTT	82	9	-	Nicotiana tabacum	cis-acting element involved in salicylic acid responsiveness
transcript:AT5G67580.1	TCT-motif	TCTTAC	837	6	-	Arabidopsis thaliana	part of a light responsive element
transcript:AT5G67580.1	TCT-motif	TCTTAC	1157	6	+	Arabidopsis thaliana	part of a light responsive element
transcript:AT5G67580.1	AE-box	AGAAACAA	1398	8	-	Arabidopsis thaliana	part of a module for light response
